# Supplementary material for: Structure–activity relationship of ipglycermide binding to phosphoglycerate mutases
Source: J Biol Chem. 2021 Apr 1;296:100628. doi: 10.1016/j.jbc.2021.100628 (PMC8113725; doi:10.1016/j.jbc.2021.100628)
Supplement: Supplementary Proteomics Tables 1–6 [file mmc2.xlsx]

## Sheet: Legend
Tab#	Supplementary Proteomics Table	Description
SP1	Supplementary Proteomics Table 1	Sample 1. B. malayi iPGM (NEB B. malayi iPGM prep.)
SP2	Supplementary Proteomics Table 2	Sample 2. D. immitis iPGM (NEB D. imminits iPGM prep)
SP3	Supplementary Proteomics Table 3	Sample 3. C. elegans iPGM (NEB E. coli iPGM prep)
SP4	Supplementary Proteomics Table 4	Sample 4. C. elegans iPGM (NEB C. elegans prep.)
SP5	Supplementary Proteomics Table 5	Sample 5. E. coli iPGM (L. Lamy E. coli iPGM prep.)
SP6	Supplementary Proteomics Table 6	Sample 6. O. volvulus iPGM (NEB O. volvulus iPGM prep.)

## Sheet: SP1
P	Accession Number	Protein Description	Protein Score	Protein Mass (Da)	Peptide m/z	Charge State	Miss Cleavage	Peptide Score	Peptide Sequence	Modifications
1	ALBU_BOVIN	Albumin OS=Bos taurus OX=9913 GN=ALB PE=1 SV=4	1383	71244	498.808	2	0	48.67	QTALVELLK	Dehydrated STED (DEST) [-18.01]
	ALBU_BOVIN	Albumin OS=Bos taurus OX=9913 GN=ALB PE=1 SV=4	1383	71244	498.808	2	0	45.98	QTALVELLK	Dehydrated STED (DEST) [-18.01]
	ALBU_BOVIN	Albumin OS=Bos taurus OX=9913 GN=ALB PE=1 SV=4	1383	71244	499.306	2	0	57.33	QTALVELLK	Gln->pyro-Glu (N-term Q) [-17.03]
	ALBU_BOVIN	Albumin OS=Bos taurus OX=9913 GN=ALB PE=1 SV=4	1383	71244	507.812	2	0	57.95	QTALVELLK
	ALBU_BOVIN	Albumin OS=Bos taurus OX=9913 GN=ALB PE=1 SV=4	1383	71244	507.812	2	0	56.57	QTALVELLK
	ALBU_BOVIN	Albumin OS=Bos taurus OX=9913 GN=ALB PE=1 SV=4	1383	71244	512.308	2	0	43.42	QTALVELLK	Gln->His (Q) [+9.00]
	ALBU_BOVIN	Albumin OS=Bos taurus OX=9913 GN=ALB PE=1 SV=4	1383	71244	514.82	2	0	57.66	QTALVELLK	Methyl (N-term) [+14.02]
	ALBU_BOVIN	Albumin OS=Bos taurus OX=9913 GN=ALB PE=1 SV=4	1383	71244	514.82	2	0	55.8	QTALVELLK	Methyl (N-term) [+14.02]
	ALBU_BOVIN	Albumin OS=Bos taurus OX=9913 GN=ALB PE=1 SV=4	1383	71244	563.346	2	1	50.45	KQTALVELLK	Ammonia Loss RKNQ (KNQR) [-17.03]
	ALBU_BOVIN	Albumin OS=Bos taurus OX=9913 GN=ALB PE=1 SV=4	1383	71244	571.861	2	1	65.53	KQTALVELLK
	ALBU_BOVIN	Albumin OS=Bos taurus OX=9913 GN=ALB PE=1 SV=4	1383	71244	571.861	2	1	53.37	KQTALVELLK
	ALBU_BOVIN	Albumin OS=Bos taurus OX=9913 GN=ALB PE=1 SV=4	1383	71244	582.319	2	0	55.57	LVNELTEFAK
	ALBU_BOVIN	Albumin OS=Bos taurus OX=9913 GN=ALB PE=1 SV=4	1383	71244	582.319	2	0	55.95	LVNELTEFAK
	ALBU_BOVIN	Albumin OS=Bos taurus OX=9913 GN=ALB PE=1 SV=4	1383	71244	582.319	2	0	55.88	LVNELTEFAK
	ALBU_BOVIN	Albumin OS=Bos taurus OX=9913 GN=ALB PE=1 SV=4	1383	71244	589.326	2	0	52.11	LVNELTEFAK	Methyl (N-term) [+14.02]
	ALBU_BOVIN	Albumin OS=Bos taurus OX=9913 GN=ALB PE=1 SV=4	1383	71244	589.326	2	0	51.71	LVNELTEFAK	Methyl (N-term) [+14.02]
	ALBU_BOVIN	Albumin OS=Bos taurus OX=9913 GN=ALB PE=1 SV=4	1383	71244	617.809	2	0	52.78	LVNELTEFAK	Propionamide (N-term) [+71.04]
	ALBU_BOVIN	Albumin OS=Bos taurus OX=9913 GN=ALB PE=1 SV=4	1383	71244	617.809	2	0	52.92	LVNELTEFAK	Propionamide (N-term) [+71.04]
	ALBU_BOVIN	Albumin OS=Bos taurus OX=9913 GN=ALB PE=1 SV=4	1383	71244	653.361	2	0	49.3	HLVDEPQNLIK
	ALBU_BOVIN	Albumin OS=Bos taurus OX=9913 GN=ALB PE=1 SV=4	1383	71244	653.361	2	0	53.3	HLVDEPQNLIK
	ALBU_BOVIN	Albumin OS=Bos taurus OX=9913 GN=ALB PE=1 SV=4	1383	71244	660.837	2	0	49.29	HLVDEPQNLIK	Lys->AminoadipicAcid (K) [+14.96]
	ALBU_BOVIN	Albumin OS=Bos taurus OX=9913 GN=ALB PE=1 SV=4	1383	71244	667.359	2	0	46.05	HLVDEPQNLIK	Delta:H(4)C(2) (H) [+28.03]
	ALBU_BOVIN	Albumin OS=Bos taurus OX=9913 GN=ALB PE=1 SV=4	1383	71244	671.346	2	0	69.89	TVMENFVAFVDK	Asp->Gly (D) [-58.01]
	ALBU_BOVIN	Albumin OS=Bos taurus OX=9913 GN=ALB PE=1 SV=4	1383	71244	671.346	2	0	55.6	TVMENFVAFVDK	Asp->Gly (D) [-58.01]
	ALBU_BOVIN	Albumin OS=Bos taurus OX=9913 GN=ALB PE=1 SV=4	1383	71244	671.346	2	0	44.07	TVMENFVAFVDK	Glu->Ala (E) [-58.01]
	ALBU_BOVIN	Albumin OS=Bos taurus OX=9913 GN=ALB PE=1 SV=4	1383	71244	671.346	2	0	46.32	TVMENFVAFVDK	Glu->Ala (E) [-58.01]
	ALBU_BOVIN	Albumin OS=Bos taurus OX=9913 GN=ALB PE=1 SV=4	1383	71244	673.854	2	0	48.66	SLHTLFGDELCK	Cys->Ser (C) [-15.98]
	ALBU_BOVIN	Albumin OS=Bos taurus OX=9913 GN=ALB PE=1 SV=4	1383	71244	687.371	2	0	47.2	TVMENFVAFVDK	Oxidation (M); Glu->Ser (E) [-42.01]
	ALBU_BOVIN	Albumin OS=Bos taurus OX=9913 GN=ALB PE=1 SV=4	1383	71244	693.355	2	0	42.57	TVMENFVAFVDK	Thr->Ser (T) [-14.02]
	ALBU_BOVIN	Albumin OS=Bos taurus OX=9913 GN=ALB PE=1 SV=4	1383	71244	700.35	2	0	56.65	TVMENFVAFVDK
	ALBU_BOVIN	Albumin OS=Bos taurus OX=9913 GN=ALB PE=1 SV=4	1383	71244	700.35	2	0	34.95	TVMENFVAFVDK
	ALBU_BOVIN	Albumin OS=Bos taurus OX=9913 GN=ALB PE=1 SV=4	1383	71244	700.35	2	0	43.06	TVMENFVAFVDK
	ALBU_BOVIN	Albumin OS=Bos taurus OX=9913 GN=ALB PE=1 SV=4	1383	71244	700.35	2	0	36.11	TVMENFVAFVDK
	ALBU_BOVIN	Albumin OS=Bos taurus OX=9913 GN=ALB PE=1 SV=4	1383	71244	700.35	2	0	26.91	TVMENFVAFVDK
	ALBU_BOVIN	Albumin OS=Bos taurus OX=9913 GN=ALB PE=1 SV=4	1383	71244	700.35	2	0	25.98	TVMENFVAFVDK
	ALBU_BOVIN	Albumin OS=Bos taurus OX=9913 GN=ALB PE=1 SV=4	1383	71244	708.347	2	0	84.47	TVMENFVAFVDK	Oxidation (V) [+15.99]
	ALBU_BOVIN	Albumin OS=Bos taurus OX=9913 GN=ALB PE=1 SV=4	1383	71244	708.347	2	0	67.65	TVMENFVAFVDK	Oxidation (M)
	ALBU_BOVIN	Albumin OS=Bos taurus OX=9913 GN=ALB PE=1 SV=4	1383	71244	708.347	2	0	40.55	TVMENFVAFVDK	Oxidation (M)
	ALBU_BOVIN	Albumin OS=Bos taurus OX=9913 GN=ALB PE=1 SV=4	1383	71244	710.351	2	0	35.18	SLHTLFGDELCK
	ALBU_BOVIN	Albumin OS=Bos taurus OX=9913 GN=ALB PE=1 SV=4	1383	71244	711.349	2	0	69.52	TVMENFVAFVDK	Oxidation (M); Label:13C(5)15N(1) (V) [+6.01]
	ALBU_BOVIN	Albumin OS=Bos taurus OX=9913 GN=ALB PE=1 SV=4	1383	71244	711.357	2	0	53.22	TVMENFVAFVDK	Oxidation (M); Label:13C(5)15N(1) (V) [+6.01]
	ALBU_BOVIN	Albumin OS=Bos taurus OX=9913 GN=ALB PE=1 SV=4	1383	71244	728.86	2	0	48.51	TVMENFVAFVDK	Carbamidomethyl (M) [+57.02]
	ALBU_BOVIN	Albumin OS=Bos taurus OX=9913 GN=ALB PE=1 SV=4	1383	71244	735.357	2	0	68.72	LGEYGFQNALIVR	Xle->Cys (L) [-10.07]
	ALBU_BOVIN	Albumin OS=Bos taurus OX=9913 GN=ALB PE=1 SV=4	1383	71244	735.357	2	0	86.09	LGEYGFQNALIVR	Xle->Cys (L) [-10.07]
	ALBU_BOVIN	Albumin OS=Bos taurus OX=9913 GN=ALB PE=1 SV=4	1383	71244	740.4	2	0	39.03	LGEYGFQNALIVR
	ALBU_BOVIN	Albumin OS=Bos taurus OX=9913 GN=ALB PE=1 SV=4	1383	71244	740.4	2	0	46.67	LGEYGFQNALIVR
	ALBU_BOVIN	Albumin OS=Bos taurus OX=9913 GN=ALB PE=1 SV=4	1383	71244	740.4	2	0	96.86	LGEYGFQNALIVR
	ALBU_BOVIN	Albumin OS=Bos taurus OX=9913 GN=ALB PE=1 SV=4	1383	71244	740.4	2	0	52.37	LGEYGFQNALIVR
	ALBU_BOVIN	Albumin OS=Bos taurus OX=9913 GN=ALB PE=1 SV=4	1383	71244	740.4	2	0	29.78	LGEYGFQNALIVR
	ALBU_BOVIN	Albumin OS=Bos taurus OX=9913 GN=ALB PE=1 SV=4	1383	71244	740.4	2	0	49.19	LGEYGFQNALIVR
	ALBU_BOVIN	Albumin OS=Bos taurus OX=9913 GN=ALB PE=1 SV=4	1383	71244	740.4	2	0	76.69	LGEYGFQNALIVR
	ALBU_BOVIN	Albumin OS=Bos taurus OX=9913 GN=ALB PE=1 SV=4	1383	71244	740.4	2	0	50.23	LGEYGFQNALIVR
	ALBU_BOVIN	Albumin OS=Bos taurus OX=9913 GN=ALB PE=1 SV=4	1383	71244	740.4	2	0	60.02	LGEYGFQNALIVR
	ALBU_BOVIN	Albumin OS=Bos taurus OX=9913 GN=ALB PE=1 SV=4	1383	71244	740.4	2	0	76.42	LGEYGFQNALIVR
	ALBU_BOVIN	Albumin OS=Bos taurus OX=9913 GN=ALB PE=1 SV=4	1383	71244	740.4	2	0	57.16	LGEYGFQNALIVR
	ALBU_BOVIN	Albumin OS=Bos taurus OX=9913 GN=ALB PE=1 SV=4	1383	71244	740.4	2	0	62.23	LGEYGFQNALIVR
	ALBU_BOVIN	Albumin OS=Bos taurus OX=9913 GN=ALB PE=1 SV=4	1383	71244	740.4	2	0	60.98	LGEYGFQNALIVR
	ALBU_BOVIN	Albumin OS=Bos taurus OX=9913 GN=ALB PE=1 SV=4	1383	71244	740.4	2	0	44.3	LGEYGFQNALIVR
	ALBU_BOVIN	Albumin OS=Bos taurus OX=9913 GN=ALB PE=1 SV=4	1383	71244	740.4	2	0	45.12	LGEYGFQNALIVR
	ALBU_BOVIN	Albumin OS=Bos taurus OX=9913 GN=ALB PE=1 SV=4	1383	71244	740.4	2	0	40.22	LGEYGFQNALIVR
	ALBU_BOVIN	Albumin OS=Bos taurus OX=9913 GN=ALB PE=1 SV=4	1383	71244	740.4	2	0	90.21	LGEYGFQNALIVR
	ALBU_BOVIN	Albumin OS=Bos taurus OX=9913 GN=ALB PE=1 SV=4	1383	71244	740.4	2	0	71.34	LGEYGFQNALIVR
	ALBU_BOVIN	Albumin OS=Bos taurus OX=9913 GN=ALB PE=1 SV=4	1383	71244	740.4	2	0	91.06	LGEYGFQNALIVR
	ALBU_BOVIN	Albumin OS=Bos taurus OX=9913 GN=ALB PE=1 SV=4	1383	71244	740.4	2	0	39.65	LGEYGFQNALIVR
	ALBU_BOVIN	Albumin OS=Bos taurus OX=9913 GN=ALB PE=1 SV=4	1383	71244	740.4	2	0	35.59	LGEYGFQNALIVR
	ALBU_BOVIN	Albumin OS=Bos taurus OX=9913 GN=ALB PE=1 SV=4	1383	71244	740.4	2	0	43.17	LGEYGFQNALIVR
	ALBU_BOVIN	Albumin OS=Bos taurus OX=9913 GN=ALB PE=1 SV=4	1383	71244	740.4	2	0	47.03	LGEYGFQNALIVR
	ALBU_BOVIN	Albumin OS=Bos taurus OX=9913 GN=ALB PE=1 SV=4	1383	71244	740.4	2	0	40.18	LGEYGFQNALIVR
	ALBU_BOVIN	Albumin OS=Bos taurus OX=9913 GN=ALB PE=1 SV=4	1383	71244	740.4	2	0	22.28	LGEYGFQNALIVR
	ALBU_BOVIN	Albumin OS=Bos taurus OX=9913 GN=ALB PE=1 SV=4	1383	71244	747.888	2	0	60.66	LGEYGFQNALIVR	Xle->Lys (L) [+15.01]
	ALBU_BOVIN	Albumin OS=Bos taurus OX=9913 GN=ALB PE=1 SV=4	1383	71244	747.902	2	0	48.55	LGEYGFQNALIVR	Xle->Lys (L) [+15.01]
	ALBU_BOVIN	Albumin OS=Bos taurus OX=9913 GN=ALB PE=1 SV=4	1383	71244	748.38	2	0	43.21	LGEYGFQNALIVR	Oxidation (L) [+15.99]
	ALBU_BOVIN	Albumin OS=Bos taurus OX=9913 GN=ALB PE=1 SV=4	1383	71244	748.873	2	0	44.2	CTEDYLSLILNR
	ALBU_BOVIN	Albumin OS=Bos taurus OX=9913 GN=ALB PE=1 SV=4	1383	71244	751.373	2	0	44.39	LGEYGFQNALIVR	Cation:Na (DE) [+21.98]
	ALBU_BOVIN	Albumin OS=Bos taurus OX=9913 GN=ALB PE=1 SV=4	1383	71244	753.405	2	0	61.36	LGEYGFQNALIVR	Delta:H(2)C(2) (N-term) [+26.02]
	ALBU_BOVIN	Albumin OS=Bos taurus OX=9913 GN=ALB PE=1 SV=4	1383	71244	756.373	2	0	44.77	LGEYGFQNALIVR	Dioxidation (L) [+31.99]
	ALBU_BOVIN	Albumin OS=Bos taurus OX=9913 GN=ALB PE=1 SV=4	1383	71244	759.392	2	0	56.31	LGEYGFQNALIVR	Cation:K (DE) [+37.96]
	ALBU_BOVIN	Albumin OS=Bos taurus OX=9913 GN=ALB PE=1 SV=4	1383	71244	761.377	2	0	55.11	DAFLGSFLYEYSR	Phe->Thr (F) [-46.02]
	ALBU_BOVIN	Albumin OS=Bos taurus OX=9913 GN=ALB PE=1 SV=4	1383	71244	762.89	2	0	80.01	LGEYGFQNALIVR	Nitro (Y) [+44.99]
	ALBU_BOVIN	Albumin OS=Bos taurus OX=9913 GN=ALB PE=1 SV=4	1383	71244	762.89	2	0	46.7	LGEYGFQNALIVR	Nitro (Y) [+44.99]
	ALBU_BOVIN	Albumin OS=Bos taurus OX=9913 GN=ALB PE=1 SV=4	1383	71244	762.89	2	0	76.12	LGEYGFQNALIVR	Acetyl:2H(3) (N-term) [+45.03]
	ALBU_BOVIN	Albumin OS=Bos taurus OX=9913 GN=ALB PE=1 SV=4	1383	71244	762.89	2	0	50.68	LGEYGFQNALIVR	Nitro (Y) [+44.99]
	ALBU_BOVIN	Albumin OS=Bos taurus OX=9913 GN=ALB PE=1 SV=4	1383	71244	762.89	2	0	70.87	LGEYGFQNALIVR	Nitro (Y) [+44.99]
	ALBU_BOVIN	Albumin OS=Bos taurus OX=9913 GN=ALB PE=1 SV=4	1383	71244	768.911	2	0	50.5	LGEYGFQNALIVR	Carbamidomethyl (N-term) [+57.02]
	ALBU_BOVIN	Albumin OS=Bos taurus OX=9913 GN=ALB PE=1 SV=4	1383	71244	769.401	2	0	46.75	LGEYGFQNALIVR	Ala->Glu (A) [+58.01]
	ALBU_BOVIN	Albumin OS=Bos taurus OX=9913 GN=ALB PE=1 SV=4	1383	71244	769.401	2	0	43.01	DAFLGSFLYEYSR	Decarboxylation (D) [-30.01]
	ALBU_BOVIN	Albumin OS=Bos taurus OX=9913 GN=ALB PE=1 SV=4	1383	71244	769.401	2	0	42.43	LGEYGFQNALIVR	1hG(E) (E) [+58.02]
	ALBU_BOVIN	Albumin OS=Bos taurus OX=9913 GN=ALB PE=1 SV=4	1383	71244	518.889	3	0	34.28	DDPHACYSTVFDK
	ALBU_BOVIN	Albumin OS=Bos taurus OX=9913 GN=ALB PE=1 SV=4	1383	71244	784.377	2	0	66.2	TVMENFVAFVDK	Oxidation (M); Diethylphosphothione (T) [+152.01]
	ALBU_BOVIN	Albumin OS=Bos taurus OX=9913 GN=ALB PE=1 SV=4	1383	71244	784.377	2	0	53.94	DAFLGSFLYEYSR
	ALBU_BOVIN	Albumin OS=Bos taurus OX=9913 GN=ALB PE=1 SV=4	1383	71244	784.377	2	0	49.5	DAFLGSFLYEYSR
	ALBU_BOVIN	Albumin OS=Bos taurus OX=9913 GN=ALB PE=1 SV=4	1383	71244	784.377	2	0	52.57	DAFLGSFLYEYSR
	ALBU_BOVIN	Albumin OS=Bos taurus OX=9913 GN=ALB PE=1 SV=4	1383	71244	795.385	2	0	51.28	DAFLGSFLYEYSR	Cation:Na (DE) [+21.98]
	ALBU_BOVIN	Albumin OS=Bos taurus OX=9913 GN=ALB PE=1 SV=4	1383	71244	797.4	2	0	53.54	PCTEDYLSLILNR
	ALBU_BOVIN	Albumin OS=Bos taurus OX=9913 GN=ALB PE=1 SV=4	1383	71244	797.4	2	0	61.39	PCTEDYLSLILNR
	ALBU_BOVIN	Albumin OS=Bos taurus OX=9913 GN=ALB PE=1 SV=4	1383	71244	818.424	2	0	90.29	MPCTEDYLSLILNR	Cys->Ala (C) [-31.97]
	ALBU_BOVIN	Albumin OS=Bos taurus OX=9913 GN=ALB PE=1 SV=4	1383	71244	818.424	2	0	63.57	MPCTEDYLSLILNR	Cys->Ala (C) [-31.97]
	ALBU_BOVIN	Albumin OS=Bos taurus OX=9913 GN=ALB PE=1 SV=4	1383	71244	824.405	2	0	81.2	MPCTEDYLSLILNR	azole (C) [-20.03]
	ALBU_BOVIN	Albumin OS=Bos taurus OX=9913 GN=ALB PE=1 SV=4	1383	71244	826.421	2	0	69.75	MPCTEDYLSLILNR	Oxidation (M); Cys->Ala (C) [-31.97]
	ALBU_BOVIN	Albumin OS=Bos taurus OX=9913 GN=ALB PE=1 SV=4	1383	71244	826.421	2	0	62.2	MPCTEDYLSLILNR	Cys->Ser (C) [-15.98]
	ALBU_BOVIN	Albumin OS=Bos taurus OX=9913 GN=ALB PE=1 SV=4	1383	71244	826.421	2	0	59.25	MPCTEDYLSLILNR	Oxidation (M); Cys->Ala (C) [-31.97]
	ALBU_BOVIN	Albumin OS=Bos taurus OX=9913 GN=ALB PE=1 SV=4	1383	71244	826.421	2	0	66.99	MPCTEDYLSLILNR	Oxidation (M); Cys->Ala (C) [-31.97]
	ALBU_BOVIN	Albumin OS=Bos taurus OX=9913 GN=ALB PE=1 SV=4	1383	71244	834.42	2	0	43.41	MPCTEDYLSLILNR	Oxidation (M); Cys->Ser (C) [-15.98]
	ALBU_BOVIN	Albumin OS=Bos taurus OX=9913 GN=ALB PE=1 SV=4	1383	71244	838.918	2	0	73.28	MPCTEDYLSLILNR	Dethiomethyl (M) [-48.00]
	ALBU_BOVIN	Albumin OS=Bos taurus OX=9913 GN=ALB PE=1 SV=4	1383	71244	838.918	2	0	60.11	MPCTEDYLSLILNR	Dethiomethyl (M) [-48.00]
	ALBU_BOVIN	Albumin OS=Bos taurus OX=9913 GN=ALB PE=1 SV=4	1383	71244	846.908	2	0	90.42	MPCTEDYLSLILNR	Met->AspSA (M) [-32.01]
	ALBU_BOVIN	Albumin OS=Bos taurus OX=9913 GN=ALB PE=1 SV=4	1383	71244	846.908	2	0	72.9	MPCTEDYLSLILNR	Met->AspSA (M) [-32.01]
	ALBU_BOVIN	Albumin OS=Bos taurus OX=9913 GN=ALB PE=1 SV=4	1383	71244	847.917	2	0	47.33	MPCTEDYLSLILNR	Met->Thr (M) [-29.99]
	ALBU_BOVIN	Albumin OS=Bos taurus OX=9913 GN=ALB PE=1 SV=4	1383	71244	847.917	2	0	80.89	MPCTEDYLSLILNR	Thr->Ala (T) [-30.01]
	ALBU_BOVIN	Albumin OS=Bos taurus OX=9913 GN=ALB PE=1 SV=4	1383	71244	847.917	2	0	79.55	MPCTEDYLSLILNR	Thr->Ala (T) [-30.01]
	ALBU_BOVIN	Albumin OS=Bos taurus OX=9913 GN=ALB PE=1 SV=4	1383	71244	847.917	2	0	54.97	MPCTEDYLSLILNR	Pro->Pyrrolidinone (P) [-30.01]
	ALBU_BOVIN	Albumin OS=Bos taurus OX=9913 GN=ALB PE=1 SV=4	1383	71244	847.917	2	0	57.25	MPCTEDYLSLILNR	Pro->Pyrrolidinone (P) [-30.01]
	ALBU_BOVIN	Albumin OS=Bos taurus OX=9913 GN=ALB PE=1 SV=4	1383	71244	847.917	2	0	95.46	MPCTEDYLSLILNR	Met->Thr (M) [-29.99]
	ALBU_BOVIN	Albumin OS=Bos taurus OX=9913 GN=ALB PE=1 SV=4	1383	71244	847.917	2	0	95.46	MPCTEDYLSLILNR	Met->Thr (M) [-29.99]
	ALBU_BOVIN	Albumin OS=Bos taurus OX=9913 GN=ALB PE=1 SV=4	1383	71244	854.409	2	0	113.66	MPCTEDYLSLILNR	Met->Asn (M) [-17.00]
	ALBU_BOVIN	Albumin OS=Bos taurus OX=9913 GN=ALB PE=1 SV=4	1383	71244	854.409	2	0	113.78	MPCTEDYLSLILNR	Met->Asn (M) [-17.00]
	ALBU_BOVIN	Albumin OS=Bos taurus OX=9913 GN=ALB PE=1 SV=4	1383	71244	855.913	2	0	56.71	MPCTEDYLSLILNR	Oxidation (M); Thr->Ala (T) [-30.01]
	ALBU_BOVIN	Albumin OS=Bos taurus OX=9913 GN=ALB PE=1 SV=4	1383	71244	856.41	2	0	59.54	MPCTEDYLSLILNR	Oxidation (M); Cys->Met (C) [+28.03]
	ALBU_BOVIN	Albumin OS=Bos taurus OX=9913 GN=ALB PE=1 SV=4	1383	71244	856.41	2	0	59.57	MPCTEDYLSLILNR	Oxidation (M); Cys->Met (C) [+28.03]
	ALBU_BOVIN	Albumin OS=Bos taurus OX=9913 GN=ALB PE=1 SV=4	1383	71244	861.913	2	0	90.52	MPCTEDYLSLILNR	Met->Glu (M) [-2.00]
	ALBU_BOVIN	Albumin OS=Bos taurus OX=9913 GN=ALB PE=1 SV=4	1383	71244	861.913	2	0	90.62	MPCTEDYLSLILNR	Met->Glu (M) [-2.00]
	ALBU_BOVIN	Albumin OS=Bos taurus OX=9913 GN=ALB PE=1 SV=4	1383	71244	862.405	2	0	88.53	MPCTEDYLSLILNR	Delta:H(4)C(3)O(1) (C) [+56.03]
	ALBU_BOVIN	Albumin OS=Bos taurus OX=9913 GN=ALB PE=1 SV=4	1383	71244	862.918	2	0	52.13	MPCTEDYLSLILNR
	ALBU_BOVIN	Albumin OS=Bos taurus OX=9913 GN=ALB PE=1 SV=4	1383	71244	862.918	2	0	89	MPCTEDYLSLILNR
	ALBU_BOVIN	Albumin OS=Bos taurus OX=9913 GN=ALB PE=1 SV=4	1383	71244	862.918	2	0	88.06	MPCTEDYLSLILNR
	ALBU_BOVIN	Albumin OS=Bos taurus OX=9913 GN=ALB PE=1 SV=4	1383	71244	862.918	2	0	49.5	MPCTEDYLSLILNR
	ALBU_BOVIN	Albumin OS=Bos taurus OX=9913 GN=ALB PE=1 SV=4	1383	71244	862.918	2	0	59.76	MPCTEDYLSLILNR
	ALBU_BOVIN	Albumin OS=Bos taurus OX=9913 GN=ALB PE=1 SV=4	1383	71244	862.918	2	0	61.12	MPCTEDYLSLILNR
	ALBU_BOVIN	Albumin OS=Bos taurus OX=9913 GN=ALB PE=1 SV=4	1383	71244	862.918	2	0	43.81	MPCTEDYLSLILNR
	ALBU_BOVIN	Albumin OS=Bos taurus OX=9913 GN=ALB PE=1 SV=4	1383	71244	863.415	2	0	96.47	MPCTEDYLSLILNR	Label:15N(1) (P) [+1.00]
	ALBU_BOVIN	Albumin OS=Bos taurus OX=9913 GN=ALB PE=1 SV=4	1383	71244	863.415	2	0	111.13	MPCTEDYLSLILNR	Label:15N(1) (M) [+1.00]
	ALBU_BOVIN	Albumin OS=Bos taurus OX=9913 GN=ALB PE=1 SV=4	1383	71244	870.426	2	0	55.97	MPCTEDYLSLILNR	Oxidation (M); Delta:H(4)C(3)O(1) (C) [+56.03]
	ALBU_BOVIN	Albumin OS=Bos taurus OX=9913 GN=ALB PE=1 SV=4	1383	71244	870.426	2	0	55.9	MPCTEDYLSLILNR	Oxidation (M); Delta:H(4)C(3)O(1) (C) [+56.03]
	ALBU_BOVIN	Albumin OS=Bos taurus OX=9913 GN=ALB PE=1 SV=4	1383	71244	870.918	2	0	44.59	MPCTEDYLSLILNR	Oxidation (M)
	ALBU_BOVIN	Albumin OS=Bos taurus OX=9913 GN=ALB PE=1 SV=4	1383	71244	870.918	2	0	44.66	MPCTEDYLSLILNR	Oxidation (M)
	ALBU_BOVIN	Albumin OS=Bos taurus OX=9913 GN=ALB PE=1 SV=4	1383	71244	870.918	2	0	54.22	MPCTEDYLSLILNR	Oxidation (M)
	ALBU_BOVIN	Albumin OS=Bos taurus OX=9913 GN=ALB PE=1 SV=4	1383	71244	870.918	2	0	36.63	MPCTEDYLSLILNR	Oxidation (M)
	ALBU_BOVIN	Albumin OS=Bos taurus OX=9913 GN=ALB PE=1 SV=4	1383	71244	871.411	2	0	62.72	MPCTEDYLSLILNR	Oxidation (M); Label:15N(1) (P) [+1.00]
	ALBU_BOVIN	Albumin OS=Bos taurus OX=9913 GN=ALB PE=1 SV=4	1383	71244	871.411	2	0	57.94	MPCTEDYLSLILNR	Oxidation (M); Label:15N(1) (P) [+1.00]
	ALBU_BOVIN	Albumin OS=Bos taurus OX=9913 GN=ALB PE=1 SV=4	1383	71244	875.42	2	0	87.63	MPCTEDYLSLILNR	Met->Arg (M) [+25.06]
	ALBU_BOVIN	Albumin OS=Bos taurus OX=9913 GN=ALB PE=1 SV=4	1383	71244	876.917	2	0	60.27	MPCTEDYLSLILNR	Formyl (N-term) [+27.99]
	ALBU_BOVIN	Albumin OS=Bos taurus OX=9913 GN=ALB PE=1 SV=4	1383	71244	876.917	2	0	58.73	MPCTEDYLSLILNR	Formyl (N-term) [+27.99]
	ALBU_BOVIN	Albumin OS=Bos taurus OX=9913 GN=ALB PE=1 SV=4	1383	71244	877.411	2	0	56.9	MPCTEDYLSLILNR	Oxidation (M); Methylamine (T) [+13.03]
	ALBU_BOVIN	Albumin OS=Bos taurus OX=9913 GN=ALB PE=1 SV=4	1383	71244	877.411	2	0	80.22	MPCTEDYLSLILNR	Delta:H(5)C(2) (P) [+29.04]
	ALBU_BOVIN	Albumin OS=Bos taurus OX=9913 GN=ALB PE=1 SV=4	1383	71244	884.424	2	0	62.12	MPCTEDYLSLILNR	Carbamyl (N-term) [+43.01]
	ALBU_BOVIN	Albumin OS=Bos taurus OX=9913 GN=ALB PE=1 SV=4	1383	71244	885.416	2	0	62.34	MPCTEDYLSLILNR	Nitro (Y) [+44.99]
	ALBU_BOVIN	Albumin OS=Bos taurus OX=9913 GN=ALB PE=1 SV=4	1383	71244	905.927	2	0	75.17	MPCTEDYLSLILNR	Nethylmaleimide+water (C) [+143.06]
	ALBU_BOVIN	Albumin OS=Bos taurus OX=9913 GN=ALB PE=1 SV=4	1383	71244	940.959	2	1	48.56	CCAADDKEACFAVEGPK	Cys->Xle (C) [+10.07]
	ALBU_BOVIN	Albumin OS=Bos taurus OX=9913 GN=ALB PE=1 SV=4	1383	71244	940.959	2	1	48.75	CCAADDKEACFAVEGPK	Cys->Xle (C) [+10.07]
	ALBU_BOVIN	Albumin OS=Bos taurus OX=9913 GN=ALB PE=1 SV=4	1383	71244	954.463	2	0	57.2	LFTFHADICTLPDTEK
	ALBU_BOVIN	Albumin OS=Bos taurus OX=9913 GN=ALB PE=1 SV=4	1383	71244	954.463	2	0	26.36	LFTFHADICTLPDTEK
	ALBU_BOVIN	Albumin OS=Bos taurus OX=9913 GN=ALB PE=1 SV=4	1383	71244	955.888	2	1	57.26	CCAADDKEACFAVEGPK	Ammonia-loss (N-term C) [-17.03]
	ALBU_BOVIN	Albumin OS=Bos taurus OX=9913 GN=ALB PE=1 SV=4	1383	71244	955.888	2	1	46.35	CCAADDKEACFAVEGPK	Ammonia-loss (N-term C) [-17.03]
	ALBU_BOVIN	Albumin OS=Bos taurus OX=9913 GN=ALB PE=1 SV=4	1383	71244	1016.5	2	0	68.03	MPCTEDYLSLILNR	NeuGc (ST) [+307.09]
	ALBU_BOVIN	Albumin OS=Bos taurus OX=9913 GN=ALB PE=1 SV=4	1383	71244	1016.5	2	0	59.65	MPCTEDYLSLILNR	NeuGc (ST) [+307.09]
2	GPMI_BRUMA	2,3-bisphosphoglycerate-independent phosphoglycerate mutase OS=Brugia malayi OX=6279 GN=ipgm-1 PE=1 SV=1	306	57967	558.306	2	0	72.3	AVEATDIAIGR
	GPMI_BRUMA	2,3-bisphosphoglycerate-independent phosphoglycerate mutase OS=Brugia malayi OX=6279 GN=ipgm-1 PE=1 SV=1	306	57967	558.306	2	0	67.2	AVEATDIAIGR
	GPMI_BRUMA	2,3-bisphosphoglycerate-independent phosphoglycerate mutase OS=Brugia malayi OX=6279 GN=ipgm-1 PE=1 SV=1	306	57967	608.312	2	0	29.97	LYIQFFGDGR
	GPMI_BRUMA	2,3-bisphosphoglycerate-independent phosphoglycerate mutase OS=Brugia malayi OX=6279 GN=ipgm-1 PE=1 SV=1	306	57967	608.312	2	0	30.19	LYIQFFGDGR
	GPMI_BRUMA	2,3-bisphosphoglycerate-independent phosphoglycerate mutase OS=Brugia malayi OX=6279 GN=ipgm-1 PE=1 SV=1	306	57967	608.312	2	0	35.24	LYIQFFGDGR
	GPMI_BRUMA	2,3-bisphosphoglycerate-independent phosphoglycerate mutase OS=Brugia malayi OX=6279 GN=ipgm-1 PE=1 SV=1	306	57967	608.861	2	1	41.44	TTIDKAIDVIK
	GPMI_BRUMA	2,3-bisphosphoglycerate-independent phosphoglycerate mutase OS=Brugia malayi OX=6279 GN=ipgm-1 PE=1 SV=1	306	57967	690.849	2	0	44.26	VCYDALIGGVGEK
	GPMI_BRUMA	2,3-bisphosphoglycerate-independent phosphoglycerate mutase OS=Brugia malayi OX=6279 GN=ipgm-1 PE=1 SV=1	306	57967	690.849	2	0	26.77	VCYDALIGGVGEK
	GPMI_BRUMA	2,3-bisphosphoglycerate-independent phosphoglycerate mutase OS=Brugia malayi OX=6279 GN=ipgm-1 PE=1 SV=1	306	57967	699.868	2	0	66.92	EMALCDVAPTVLK	Dethiomethyl (M) [-48.00]
	GPMI_BRUMA	2,3-bisphosphoglycerate-independent phosphoglycerate mutase OS=Brugia malayi OX=6279 GN=ipgm-1 PE=1 SV=1	306	57967	699.868	2	0	49.16	EMALCDVAPTVLK	Dethiomethyl (M) [-48.00]
	GPMI_BRUMA	2,3-bisphosphoglycerate-independent phosphoglycerate mutase OS=Brugia malayi OX=6279 GN=ipgm-1 PE=1 SV=1	306	57967	723.87	2	0	58.61	EMALCDVAPTVLK
	GPMI_BRUMA	2,3-bisphosphoglycerate-independent phosphoglycerate mutase OS=Brugia malayi OX=6279 GN=ipgm-1 PE=1 SV=1	306	57967	723.87	2	0	48.25	EMALCDVAPTVLK
	GPMI_BRUMA	2,3-bisphosphoglycerate-independent phosphoglycerate mutase OS=Brugia malayi OX=6279 GN=ipgm-1 PE=1 SV=1	306	57967	723.87	2	0	30.82	EMALCDVAPTVLK
	GPMI_BRUMA	2,3-bisphosphoglycerate-independent phosphoglycerate mutase OS=Brugia malayi OX=6279 GN=ipgm-1 PE=1 SV=1	306	57967	731.868	2	0	51.03	EMALCDVAPTVLK	Oxidation (M)
	GPMI_BRUMA	2,3-bisphosphoglycerate-independent phosphoglycerate mutase OS=Brugia malayi OX=6279 GN=ipgm-1 PE=1 SV=1	306	57967	738.86	2	0	45.78	EMALCDVAPTVLK	Oxidation (M); Methyl (N-term) [+14.02]
	GPMI_BRUMA	2,3-bisphosphoglycerate-independent phosphoglycerate mutase OS=Brugia malayi OX=6279 GN=ipgm-1 PE=1 SV=1	306	57967	738.86	2	0	51.87	EMALCDVAPTVLK	Oxidation (M); Methyl (DE) [+14.02]
	GPMI_BRUMA	2,3-bisphosphoglycerate-independent phosphoglycerate mutase OS=Brugia malayi OX=6279 GN=ipgm-1 PE=1 SV=1	306	57967	752.381	2	0	70.4	EMALCDVAPTVLK	Carbamidomethyl (M) [+57.02]
	GPMI_BRUMA	2,3-bisphosphoglycerate-independent phosphoglycerate mutase OS=Brugia malayi OX=6279 GN=ipgm-1 PE=1 SV=1	306	57967	752.381	2	0	70.08	EMALCDVAPTVLK	Carbamidomethyl (M) [+57.02]
	GPMI_BRUMA	2,3-bisphosphoglycerate-independent phosphoglycerate mutase OS=Brugia malayi OX=6279 GN=ipgm-1 PE=1 SV=1	306	57967	808.399	2	0	25.44	YAHVTFFFNGGVEK
	GPMI_BRUMA	2,3-bisphosphoglycerate-independent phosphoglycerate mutase OS=Brugia malayi OX=6279 GN=ipgm-1 PE=1 SV=1	306	57967	841.423	2	0	57.75	GLMGNSEVGHLNIGAGR
	GPMI_BRUMA	2,3-bisphosphoglycerate-independent phosphoglycerate mutase OS=Brugia malayi OX=6279 GN=ipgm-1 PE=1 SV=1	306	57967	841.423	2	0	62.3	GLMGNSEVGHLNIGAGR
	GPMI_BRUMA	2,3-bisphosphoglycerate-independent phosphoglycerate mutase OS=Brugia malayi OX=6279 GN=ipgm-1 PE=1 SV=1	306	57967	859.429	2	0	37.1	AEFTFPALFPPESHK
	GPMI_BRUMA	2,3-bisphosphoglycerate-independent phosphoglycerate mutase OS=Brugia malayi OX=6279 GN=ipgm-1 PE=1 SV=1	306	57967	886.454	2	0	45.17	VCLVVIDGWGISNETK	Dehydrated STED (DEST) [-18.01]
	GPMI_BRUMA	2,3-bisphosphoglycerate-independent phosphoglycerate mutase OS=Brugia malayi OX=6279 GN=ipgm-1 PE=1 SV=1	306	57967	886.454	2	0	47.37	VCLVVIDGWGISNETK	Dehydrated STED (DEST) [-18.01]
	GPMI_BRUMA	2,3-bisphosphoglycerate-independent phosphoglycerate mutase OS=Brugia malayi OX=6279 GN=ipgm-1 PE=1 SV=1	306	57967	895.458	2	0	31.93	VCLVVIDGWGISNETK
	GPMI_BRUMA	2,3-bisphosphoglycerate-independent phosphoglycerate mutase OS=Brugia malayi OX=6279 GN=ipgm-1 PE=1 SV=1	306	57967	895.458	2	0	28.93	VCLVVIDGWGISNETK
	GPMI_BRUMA	2,3-bisphosphoglycerate-independent phosphoglycerate mutase OS=Brugia malayi OX=6279 GN=ipgm-1 PE=1 SV=1	306	57967	895.922	2	0	31.48	NDYILMVTADHGNAEK
	GPMI_BRUMA	2,3-bisphosphoglycerate-independent phosphoglycerate mutase OS=Brugia malayi OX=6279 GN=ipgm-1 PE=1 SV=1	306	57967	932.953	2	0	50.34	VATYDLEPPMSSAAVADK
	GPMI_BRUMA	2,3-bisphosphoglycerate-independent phosphoglycerate mutase OS=Brugia malayi OX=6279 GN=ipgm-1 PE=1 SV=1	306	57967	932.953	2	0	48.98	VATYDLEPPMSSAAVADK	Oxidation (M); Deoxy (S) [-15.99]
	GPMI_BRUMA	2,3-bisphosphoglycerate-independent phosphoglycerate mutase OS=Brugia malayi OX=6279 GN=ipgm-1 PE=1 SV=1	306	57967	988.992	2	0	62.69	DETDEFLKPIILSDEGR
	GPMI_BRUMA	2,3-bisphosphoglycerate-independent phosphoglycerate mutase OS=Brugia malayi OX=6279 GN=ipgm-1 PE=1 SV=1	306	57967	534.997	4	0	52.28	AVEATDIAIGR	Hex(2)HexNAc(2)NeuAc(1) (ST) [+1021.36]
	GPMI_BRUMA	2,3-bisphosphoglycerate-independent phosphoglycerate mutase OS=Brugia malayi OX=6279 GN=ipgm-1 PE=1 SV=1	306	57967	1170.09	2	1	40.3	YAKDETDEFLKPIILSDEGR
	GPMI_BRUMA	2,3-bisphosphoglycerate-independent phosphoglycerate mutase OS=Brugia malayi OX=6279 GN=ipgm-1 PE=1 SV=1	306	57967	1170.09	2	1	44.76	YAKDETDEFLKPIILSDEGR
	GPMI_BRUMA	2,3-bisphosphoglycerate-independent phosphoglycerate mutase OS=Brugia malayi OX=6279 GN=ipgm-1 PE=1 SV=1	306	57967	1273.62	2	0	38.17	NVLAEWLSVNGLTQFHCAETEK
	GPMI_BRUMA	2,3-bisphosphoglycerate-independent phosphoglycerate mutase OS=Brugia malayi OX=6279 GN=ipgm-1 PE=1 SV=1	306	57967	1273.62	2	0	37.44	NVLAEWLSVNGLTQFHCAETEK

## Sheet: SP3
Protein #	Accession Number	Protein Description	Protein Score	Protein Mass (Da)	Peptide m/z	Charge State	Miss Cleavage	Peptide Score	Peptide Sequence	Modifications
1	3V03_A	Crystal structure of Bovine Serum Albumin [Bos taurus]	664	68416	571.861	2	1	74.01	KQTALVELLK
	3V03_A	Crystal structure of Bovine Serum Albumin [Bos taurus]	664	68416	582.319	2	0	52.06	LVNELTEFAK
	3V03_A	Crystal structure of Bovine Serum Albumin [Bos taurus]	664	68416	582.319	2	0	55.73	LVNELTEFAK
	3V03_A	Crystal structure of Bovine Serum Albumin [Bos taurus]	664	68416	582.334	2	0	56.57	LVNELTEFAK
	3V03_A	Crystal structure of Bovine Serum Albumin [Bos taurus]	664	68416	582.334	2	0	56.54	LVNELTEFAK
	3V03_A	Crystal structure of Bovine Serum Albumin [Bos taurus]	664	68416	653.364	2	0	61.34	HLVDEPQNLIK
	3V03_A	Crystal structure of Bovine Serum Albumin [Bos taurus]	664	68416	691.347	2	0	86.83	TVMENFVAFVDK	Dehydrated STED (DEST) [-18.01]
	3V03_A	Crystal structure of Bovine Serum Albumin [Bos taurus]	664	68416	693.357	2	0	86.85	TVMENFVAFVDK	Thr->Ser (T) [-14.02]
	3V03_A	Crystal structure of Bovine Serum Albumin [Bos taurus]	664	68416	693.357	2	0	86.97	TVMENFVAFVDK	Thr->Ser (T) [-14.02]
	3V03_A	Crystal structure of Bovine Serum Albumin [Bos taurus]	664	68416	700.35	2	0	71.13	TVMENFVAFVDK
	3V03_A	Crystal structure of Bovine Serum Albumin [Bos taurus]	664	68416	700.35	2	0	71.53	TVMENFVAFVDK
	3V03_A	Crystal structure of Bovine Serum Albumin [Bos taurus]	664	68416	700.35	2	0	55.75	TVMENFVAFVDK
	3V03_A	Crystal structure of Bovine Serum Albumin [Bos taurus]	664	68416	708.348	2	0	68.1	TVMENFVAFVDK	Oxidation (M)
	3V03_A	Crystal structure of Bovine Serum Albumin [Bos taurus]	664	68416	708.348	2	0	66.69	TVMENFVAFVDK	Oxidation (M)
	3V03_A	Crystal structure of Bovine Serum Albumin [Bos taurus]	664	68416	708.348	2	0	106.68	TVMENFVAFVDK	Oxidation (T) [+15.99]
	3V03_A	Crystal structure of Bovine Serum Albumin [Bos taurus]	664	68416	710.351	2	0	52.48	SLHTLFGDELCK
	3V03_A	Crystal structure of Bovine Serum Albumin [Bos taurus]	664	68416	710.351	2	0	45.37	SLHTLFGDELCK
	3V03_A	Crystal structure of Bovine Serum Albumin [Bos taurus]	664	68416	710.351	2	0	56.03	SLHTLFGDELCK
	3V03_A	Crystal structure of Bovine Serum Albumin [Bos taurus]	664	68416	740.4	2	0	71.2	LGEYGFQNALIVR
	3V03_A	Crystal structure of Bovine Serum Albumin [Bos taurus]	664	68416	740.4	2	0	68.02	LGEYGFQNALIVR
	3V03_A	Crystal structure of Bovine Serum Albumin [Bos taurus]	664	68416	740.4	2	0	90.95	LGEYGFQNALIVR
	3V03_A	Crystal structure of Bovine Serum Albumin [Bos taurus]	664	68416	740.4	2	0	48.39	LGEYGFQNALIVR
	3V03_A	Crystal structure of Bovine Serum Albumin [Bos taurus]	664	68416	740.4	2	0	42.62	LGEYGFQNALIVR
	3V03_A	Crystal structure of Bovine Serum Albumin [Bos taurus]	664	68416	740.4	2	0	90.35	LGEYGFQNALIVR
	3V03_A	Crystal structure of Bovine Serum Albumin [Bos taurus]	664	68416	740.4	2	0	40.96	LGEYGFQNALIVR
	3V03_A	Crystal structure of Bovine Serum Albumin [Bos taurus]	664	68416	740.4	2	0	45.65	LGEYGFQNALIVR
	3V03_A	Crystal structure of Bovine Serum Albumin [Bos taurus]	664	68416	740.4	2	0	42.43	LGEYGFQNALIVR
	3V03_A	Crystal structure of Bovine Serum Albumin [Bos taurus]	664	68416	740.4	2	0	42.58	LGEYGFQNALIVR
	3V03_A	Crystal structure of Bovine Serum Albumin [Bos taurus]	664	68416	747.398	2	0	73.55	LGEYGFQNALIVR	Methyl (N-term) [+14.02]
	3V03_A	Crystal structure of Bovine Serum Albumin [Bos taurus]	664	68416	751.81	2	0	61.09	EYEATLEECCAK
	3V03_A	Crystal structure of Bovine Serum Albumin [Bos taurus]	664	68416	777.832	2	0	46.94	DDPHACYSTVFDK
	3V03_A	Crystal structure of Bovine Serum Albumin [Bos taurus]	664	68416	784.375	2	0	43.57	DAFLGSFLYEYSR
	3V03_A	Crystal structure of Bovine Serum Albumin [Bos taurus]	664	68416	784.375	2	0	55.85	DAFLGSFLYEYSR
	3V03_A	Crystal structure of Bovine Serum Albumin [Bos taurus]	664	68416	838.917	2	0	71.21	MPCTEDYLSLILNR	Dethiomethyl (M) [-48.00]
	3V03_A	Crystal structure of Bovine Serum Albumin [Bos taurus]	664	68416	838.917	2	0	83.56	MPCTEDYLSLILNR	Dethiomethyl (M) [-48.00]
	3V03_A	Crystal structure of Bovine Serum Albumin [Bos taurus]	664	68416	847.416	2	0	89.85	MPCTEDYLSLILNR	KG_Met-24DABA (M) [-30.98]
	3V03_A	Crystal structure of Bovine Serum Albumin [Bos taurus]	664	68416	847.917	2	0	95.77	MPCTEDYLSLILNR	Met->Thr (M) [-29.99]
	3V03_A	Crystal structure of Bovine Serum Albumin [Bos taurus]	664	68416	847.917	2	0	95.68	MPCTEDYLSLILNR	Met->Thr (M) [-29.99]
	3V03_A	Crystal structure of Bovine Serum Albumin [Bos taurus]	664	68416	853.914	2	0	79.69	MPCTEDYLSLILNR	KG-NLE (M) [-17.96]
	3V03_A	Crystal structure of Bovine Serum Albumin [Bos taurus]	664	68416	853.914	2	0	100.65	MPCTEDYLSLILNR	KG-NLE (M) [-17.96]
	3V03_A	Crystal structure of Bovine Serum Albumin [Bos taurus]	664	68416	853.914	2	0	100.57	MPCTEDYLSLILNR	KG-NLE (M) [-17.96]
	3V03_A	Crystal structure of Bovine Serum Albumin [Bos taurus]	664	68416	861.915	2	0	91.13	MPCTEDYLSLILNR	Met->Glu (M) [-2.00]
	3V03_A	Crystal structure of Bovine Serum Albumin [Bos taurus]	664	68416	861.915	2	0	91.19	MPCTEDYLSLILNR	Met->Glu (M) [-2.00]
	3V03_A	Crystal structure of Bovine Serum Albumin [Bos taurus]	664	68416	862.921	2	0	100.67	MPCTEDYLSLILNR
	3V03_A	Crystal structure of Bovine Serum Albumin [Bos taurus]	664	68416	862.921	2	0	74.54	MPCTEDYLSLILNR
	3V03_A	Crystal structure of Bovine Serum Albumin [Bos taurus]	664	68416	862.921	2	0	39.65	MPCTEDYLSLILNR
	3V03_A	Crystal structure of Bovine Serum Albumin [Bos taurus]	664	68416	862.921	2	0	39.7	MPCTEDYLSLILNR
	3V03_A	Crystal structure of Bovine Serum Albumin [Bos taurus]	664	68416	862.921	2	0	44.94	MPCTEDYLSLILNR
	3V03_A	Crystal structure of Bovine Serum Albumin [Bos taurus]	664	68416	863.417	2	0	110.3	MPCTEDYLSLILNR	Label:15N(1) (M) [+1.00]
	3V03_A	Crystal structure of Bovine Serum Albumin [Bos taurus]	664	68416	870.921	2	0	82.61	MPCTEDYLSLILNR	Oxidation (M)
	3V03_A	Crystal structure of Bovine Serum Albumin [Bos taurus]	664	68416	870.921	2	0	120.23	MPCTEDYLSLILNR	Oxidation (M)
	3V03_A	Crystal structure of Bovine Serum Albumin [Bos taurus]	664	68416	870.921	2	0	71.92	MPCTEDYLSLILNR	Oxidation (M)
	3V03_A	Crystal structure of Bovine Serum Albumin [Bos taurus]	664	68416	870.921	2	0	93.74	MPCTEDYLSLILNR	Oxidation (M)
	3V03_A	Crystal structure of Bovine Serum Albumin [Bos taurus]	664	68416	870.921	2	0	93.71	MPCTEDYLSLILNR	Oxidation (M)
	3V03_A	Crystal structure of Bovine Serum Albumin [Bos taurus]	664	68416	875.42	2	0	81.33	MPCTEDYLSLILNR	Met->Arg (M) [+25.06]
	3V03_A	Crystal structure of Bovine Serum Albumin [Bos taurus]	664	68416	875.42	2	0	87.6	MPCTEDYLSLILNR	Met->Arg (M) [+25.06]
	3V03_A	Crystal structure of Bovine Serum Albumin [Bos taurus]	664	68416	877.413	2	0	96.58	MPCTEDYLSLILNR	Delta:H(5)C(2) (P) [+29.04]
	3V03_A	Crystal structure of Bovine Serum Albumin [Bos taurus]	664	68416	878.922	2	0	96.23	MPCTEDYLSLILNR	Oxidation (M); Methyl:2H(2) (N-term) [+16.03]
	3V03_A	Crystal structure of Bovine Serum Albumin [Bos taurus]	664	68416	878.922	2	0	97.13	MPCTEDYLSLILNR	Oxidation (M); Methyl:2H(2) (N-term) [+16.03]
	3V03_A	Crystal structure of Bovine Serum Albumin [Bos taurus]	664	68416	879.448	2	0	83.86	MPCTEDYLSLILNR	Oxidation (M); Pro->Asn (P) [+16.99]
	3V03_A	Crystal structure of Bovine Serum Albumin [Bos taurus]	664	68416	879.448	2	0	83.9	MPCTEDYLSLILNR	Oxidation (M); Pro->Asn (P) [+16.99]
	3V03_A	Crystal structure of Bovine Serum Albumin [Bos taurus]	664	68416	884.425	2	0	111.63	MPCTEDYLSLILNR	Carbamyl (N-term) [+43.01]
	3V03_A	Crystal structure of Bovine Serum Albumin [Bos taurus]	664	68416	884.425	2	0	89.49	MPCTEDYLSLILNR	Carbamyl (N-term) [+43.01]
	3V03_A	Crystal structure of Bovine Serum Albumin [Bos taurus]	664	68416	885.414	2	0	72.38	MPCTEDYLSLILNR	Nitro (Y) [+44.99]
	3V03_A	Crystal structure of Bovine Serum Albumin [Bos taurus]	664	68416	899.432	2	0	71.4	MPCTEDYLSLILNR	Oxidation (M); Carbamidomethyl (N-term) [+57.02]
	3V03_A	Crystal structure of Bovine Serum Albumin [Bos taurus]	664	68416	951.438	2	1	54.78	NECFLSHKDDSPDLPK
2	AEA91534.1	2,3-diphosphoglycerate-independent phosphoglycerate mutase [Dirofilaria immitis]	101	57814	697.854	2	0	71.39	VCYDALIAGVGEK
	AEA91534.1	2,3-diphosphoglycerate-independent phosphoglycerate mutase [Dirofilaria immitis]	101	57814	697.854	2	0	61.08	VCYDALIAGVGEK
	AEA91534.1	2,3-diphosphoglycerate-independent phosphoglycerate mutase [Dirofilaria immitis]	101	57814	723.87	2	0	62.79	EMALCDVAPTVLK
	AEA91534.1	2,3-diphosphoglycerate-independent phosphoglycerate mutase [Dirofilaria immitis]	101	57814	752.381	2	0	76.12	EMALCDVAPTVLK	Carbamidomethyl (M) [+57.02]
	AEA91534.1	2,3-diphosphoglycerate-independent phosphoglycerate mutase [Dirofilaria immitis]	101	57814	918.936	2	0	57.53	VATYDLDPPMSSAGVADK
	AEA91534.1	2,3-diphosphoglycerate-independent phosphoglycerate mutase [Dirofilaria immitis]	101	57814	1266.61	2	0	56.95	NVLAEWLSVNGVTQFHCAETEK

## Sheet: SP5
Protein #	Accession Number	Protein Description	Protein Score	Protein Mass (Da)	Peptide m/z	Charge State	Miss Cleavage	Peptide Score	Peptide Sequence	Modifications
1	ALBU_BOVIN	Albumin OS=Bos taurus OX=9913 GN=ALB PE=1 SV=4	1713	71244	461.747	2	0	34.45	AEFVEVTK
	ALBU_BOVIN	Albumin OS=Bos taurus OX=9913 GN=ALB PE=1 SV=4	1713	71244	461.747	2	0	40.69	AEFVEVTK
	ALBU_BOVIN	Albumin OS=Bos taurus OX=9913 GN=ALB PE=1 SV=4	1713	71244	498.808	2	0	51.24	QTALVELLK	Dehydrated STED (DEST) [-18.01]
	ALBU_BOVIN	Albumin OS=Bos taurus OX=9913 GN=ALB PE=1 SV=4	1713	71244	498.808	2	0	51.34	QTALVELLK	Dehydrated STED (DEST) [-18.01]
	ALBU_BOVIN	Albumin OS=Bos taurus OX=9913 GN=ALB PE=1 SV=4	1713	71244	499.298	2	0	43.58	QTALVELLK	Gln->pyro-Glu (N-term Q) [-17.03]
	ALBU_BOVIN	Albumin OS=Bos taurus OX=9913 GN=ALB PE=1 SV=4	1713	71244	507.812	2	0	60.02	QTALVELLK
	ALBU_BOVIN	Albumin OS=Bos taurus OX=9913 GN=ALB PE=1 SV=4	1713	71244	507.825	2	0	64.44	QTALVELLK
	ALBU_BOVIN	Albumin OS=Bos taurus OX=9913 GN=ALB PE=1 SV=4	1713	71244	507.825	2	0	58.46	QTALVELLK
	ALBU_BOVIN	Albumin OS=Bos taurus OX=9913 GN=ALB PE=1 SV=4	1713	71244	512.307	2	0	43.12	QTALVELLK	Gln->His (Q) [+9.00]
	ALBU_BOVIN	Albumin OS=Bos taurus OX=9913 GN=ALB PE=1 SV=4	1713	71244	528.803	2	0	46.74	QTALVELLK	Guanidinyl (N-term) [+42.02]
	ALBU_BOVIN	Albumin OS=Bos taurus OX=9913 GN=ALB PE=1 SV=4	1713	71244	528.817	2	0	64.03	QTALVELLK	Propyl (N-term) [+42.05]
	ALBU_BOVIN	Albumin OS=Bos taurus OX=9913 GN=ALB PE=1 SV=4	1713	71244	554.262	2	0	46.18	EACFAVEGPK
	ALBU_BOVIN	Albumin OS=Bos taurus OX=9913 GN=ALB PE=1 SV=4	1713	71244	554.262	2	0	33.73	EACFAVEGPK
	ALBU_BOVIN	Albumin OS=Bos taurus OX=9913 GN=ALB PE=1 SV=4	1713	71244	563.345	2	1	41.01	KQTALVELLK	Ammonia Loss RKNQ (KNQR) [-17.03]
	ALBU_BOVIN	Albumin OS=Bos taurus OX=9913 GN=ALB PE=1 SV=4	1713	71244	563.345	2	1	48.2	KQTALVELLK	Ammonia Loss RKNQ (KNQR) [-17.03]
	ALBU_BOVIN	Albumin OS=Bos taurus OX=9913 GN=ALB PE=1 SV=4	1713	71244	569.752	2	0	34.95	CCTESLVNR
	ALBU_BOVIN	Albumin OS=Bos taurus OX=9913 GN=ALB PE=1 SV=4	1713	71244	571.861	2	1	48.46	KQTALVELLK
	ALBU_BOVIN	Albumin OS=Bos taurus OX=9913 GN=ALB PE=1 SV=4	1713	71244	571.861	2	1	70.11	KQTALVELLK
	ALBU_BOVIN	Albumin OS=Bos taurus OX=9913 GN=ALB PE=1 SV=4	1713	71244	571.861	2	1	70.15	KQTALVELLK
	ALBU_BOVIN	Albumin OS=Bos taurus OX=9913 GN=ALB PE=1 SV=4	1713	71244	571.861	2	1	68.47	KQTALVELLK
	ALBU_BOVIN	Albumin OS=Bos taurus OX=9913 GN=ALB PE=1 SV=4	1713	71244	582.317	2	0	57.81	LVNELTEFAK
	ALBU_BOVIN	Albumin OS=Bos taurus OX=9913 GN=ALB PE=1 SV=4	1713	71244	582.317	2	0	58.28	LVNELTEFAK
	ALBU_BOVIN	Albumin OS=Bos taurus OX=9913 GN=ALB PE=1 SV=4	1713	71244	582.317	2	0	38.39	LVNELTEFAK
	ALBU_BOVIN	Albumin OS=Bos taurus OX=9913 GN=ALB PE=1 SV=4	1713	71244	582.333	2	0	56.48	LVNELTEFAK
	ALBU_BOVIN	Albumin OS=Bos taurus OX=9913 GN=ALB PE=1 SV=4	1713	71244	582.333	2	0	56.49	LVNELTEFAK
	ALBU_BOVIN	Albumin OS=Bos taurus OX=9913 GN=ALB PE=1 SV=4	1713	71244	582.814	2	0	54.67	LVNELTEFAK	Deamidated (NQ) [+0.98]
	ALBU_BOVIN	Albumin OS=Bos taurus OX=9913 GN=ALB PE=1 SV=4	1713	71244	589.318	2	0	50.79	LVNELTEFAK	Methyl (N-term) [+14.02]
	ALBU_BOVIN	Albumin OS=Bos taurus OX=9913 GN=ALB PE=1 SV=4	1713	71244	589.318	2	0	51.98	LVNELTEFAK	Methyl (N-term) [+14.02]
	ALBU_BOVIN	Albumin OS=Bos taurus OX=9913 GN=ALB PE=1 SV=4	1713	71244	589.318	2	0	51.82	LVNELTEFAK	Methyl (N-term) [+14.02]
	ALBU_BOVIN	Albumin OS=Bos taurus OX=9913 GN=ALB PE=1 SV=4	1713	71244	592.865	2	1	57.3	KQTALVELLK	Trimethyl (K) [+42.05]
	ALBU_BOVIN	Albumin OS=Bos taurus OX=9913 GN=ALB PE=1 SV=4	1713	71244	596.316	2	0	53.82	LVNELTEFAK	Formyl (N-term) [+27.99]
	ALBU_BOVIN	Albumin OS=Bos taurus OX=9913 GN=ALB PE=1 SV=4	1713	71244	607.86	2	1	45.51	KQTALVELLK	Carboxyethyl (K) [+72.02]
	ALBU_BOVIN	Albumin OS=Bos taurus OX=9913 GN=ALB PE=1 SV=4	1713	71244	653.361	2	0	38.25	HLVDEPQNLIK
	ALBU_BOVIN	Albumin OS=Bos taurus OX=9913 GN=ALB PE=1 SV=4	1713	71244	662.803	2	0	48.91	PHACYSTVFDK
	ALBU_BOVIN	Albumin OS=Bos taurus OX=9913 GN=ALB PE=1 SV=4	1713	71244	671.346	2	0	63.22	TVMENFVAFVDK	Asp->Gly (D) [-58.01]
	ALBU_BOVIN	Albumin OS=Bos taurus OX=9913 GN=ALB PE=1 SV=4	1713	71244	671.346	2	0	49.16	TVMENFVAFVDK	Asp->Gly (D) [-58.01]
	ALBU_BOVIN	Albumin OS=Bos taurus OX=9913 GN=ALB PE=1 SV=4	1713	71244	671.346	2	0	51.52	TVMENFVAFVDK	Glu->Ala (E) [-58.01]
	ALBU_BOVIN	Albumin OS=Bos taurus OX=9913 GN=ALB PE=1 SV=4	1713	71244	671.346	2	0	51.75	TVMENFVAFVDK	Glu->Ala (E) [-58.01]
	ALBU_BOVIN	Albumin OS=Bos taurus OX=9913 GN=ALB PE=1 SV=4	1713	71244	679.358	2	0	65.78	TVMENFVAFVDK	Val->Gly (V) [-42.05]
	ALBU_BOVIN	Albumin OS=Bos taurus OX=9913 GN=ALB PE=1 SV=4	1713	71244	681.872	2	0	57.4	HLVDEPQNLIK	Carbamidomethyl (N-term) [+57.02]
	ALBU_BOVIN	Albumin OS=Bos taurus OX=9913 GN=ALB PE=1 SV=4	1713	71244	681.872	2	0	49.47	HLVDEPQNLIK	Carbamidomethyl (H) [+57.02]
	ALBU_BOVIN	Albumin OS=Bos taurus OX=9913 GN=ALB PE=1 SV=4	1713	71244	683.359	2	0	52.79	TVMENFVAFVDK	Met->Pro (M) [-33.99]
	ALBU_BOVIN	Albumin OS=Bos taurus OX=9913 GN=ALB PE=1 SV=4	1713	71244	691.839	2	0	52.84	TVMENFVAFVDK	Met->Asn (M) [-17.00]
	ALBU_BOVIN	Albumin OS=Bos taurus OX=9913 GN=ALB PE=1 SV=4	1713	71244	693.356	2	0	106.62	TVMENFVAFVDK	Thr->Ser (T) [-14.02]
	ALBU_BOVIN	Albumin OS=Bos taurus OX=9913 GN=ALB PE=1 SV=4	1713	71244	693.356	2	0	101.02	TVMENFVAFVDK	Thr->Ser (T) [-14.02]
	ALBU_BOVIN	Albumin OS=Bos taurus OX=9913 GN=ALB PE=1 SV=4	1713	71244	700.35	2	0	85.39	TVMENFVAFVDK
	ALBU_BOVIN	Albumin OS=Bos taurus OX=9913 GN=ALB PE=1 SV=4	1713	71244	700.35	2	0	66.71	TVMENFVAFVDK
	ALBU_BOVIN	Albumin OS=Bos taurus OX=9913 GN=ALB PE=1 SV=4	1713	71244	700.35	2	0	65.62	TVMENFVAFVDK
	ALBU_BOVIN	Albumin OS=Bos taurus OX=9913 GN=ALB PE=1 SV=4	1713	71244	700.35	2	0	35.08	TVMENFVAFVDK
	ALBU_BOVIN	Albumin OS=Bos taurus OX=9913 GN=ALB PE=1 SV=4	1713	71244	708.347	2	0	38.76	TVMENFVAFVDK	Oxidation (M)
	ALBU_BOVIN	Albumin OS=Bos taurus OX=9913 GN=ALB PE=1 SV=4	1713	71244	708.347	2	0	39.44	TVMENFVAFVDK	Oxidation (M)
	ALBU_BOVIN	Albumin OS=Bos taurus OX=9913 GN=ALB PE=1 SV=4	1713	71244	710.351	2	0	46.12	SLHTLFGDELCK
	ALBU_BOVIN	Albumin OS=Bos taurus OX=9913 GN=ALB PE=1 SV=4	1713	71244	710.351	2	0	45.65	SLHTLFGDELCK
	ALBU_BOVIN	Albumin OS=Bos taurus OX=9913 GN=ALB PE=1 SV=4	1713	71244	710.351	2	0	64.16	SLHTLFGDELCK
	ALBU_BOVIN	Albumin OS=Bos taurus OX=9913 GN=ALB PE=1 SV=4	1713	71244	710.351	2	0	58.18	SLHTLFGDELCK
	ALBU_BOVIN	Albumin OS=Bos taurus OX=9913 GN=ALB PE=1 SV=4	1713	71244	722.325	2	0	69.16	YICDNQDTISSK
	ALBU_BOVIN	Albumin OS=Bos taurus OX=9913 GN=ALB PE=1 SV=4	1713	71244	728.86	2	0	55.45	TVMENFVAFVDK	Carbamidomethyl (M) [+57.02]
	ALBU_BOVIN	Albumin OS=Bos taurus OX=9913 GN=ALB PE=1 SV=4	1713	71244	728.86	2	0	42.72	TVMENFVAFVDK	Carbamidomethyl (M) [+57.02]
	ALBU_BOVIN	Albumin OS=Bos taurus OX=9913 GN=ALB PE=1 SV=4	1713	71244	731.355	2	0	62.07	SLHTLFGDELCK	Propyl (N-term) [+42.05]
	ALBU_BOVIN	Albumin OS=Bos taurus OX=9913 GN=ALB PE=1 SV=4	1713	71244	731.355	2	0	47.55	SLHTLFGDELCK	Propyl (N-term) [+42.05]
	ALBU_BOVIN	Albumin OS=Bos taurus OX=9913 GN=ALB PE=1 SV=4	1713	71244	738.861	2	0	48.18	SLHTLFGDELCK	Gly (S) [+57.02]
	ALBU_BOVIN	Albumin OS=Bos taurus OX=9913 GN=ALB PE=1 SV=4	1713	71244	740.4	2	0	62.5	LGEYGFQNALIVR
	ALBU_BOVIN	Albumin OS=Bos taurus OX=9913 GN=ALB PE=1 SV=4	1713	71244	740.4	2	0	71.02	LGEYGFQNALIVR
	ALBU_BOVIN	Albumin OS=Bos taurus OX=9913 GN=ALB PE=1 SV=4	1713	71244	740.4	2	0	90.95	LGEYGFQNALIVR
	ALBU_BOVIN	Albumin OS=Bos taurus OX=9913 GN=ALB PE=1 SV=4	1713	71244	740.4	2	0	46.57	LGEYGFQNALIVR
	ALBU_BOVIN	Albumin OS=Bos taurus OX=9913 GN=ALB PE=1 SV=4	1713	71244	740.4	2	0	87.33	LGEYGFQNALIVR
	ALBU_BOVIN	Albumin OS=Bos taurus OX=9913 GN=ALB PE=1 SV=4	1713	71244	740.4	2	0	31.85	LGEYGFQNALIVR
	ALBU_BOVIN	Albumin OS=Bos taurus OX=9913 GN=ALB PE=1 SV=4	1713	71244	740.4	2	0	35	LGEYGFQNALIVR
	ALBU_BOVIN	Albumin OS=Bos taurus OX=9913 GN=ALB PE=1 SV=4	1713	71244	740.4	2	0	24.39	LGEYGFQNALIVR
	ALBU_BOVIN	Albumin OS=Bos taurus OX=9913 GN=ALB PE=1 SV=4	1713	71244	740.4	2	0	34.38	LGEYGFQNALIVR
	ALBU_BOVIN	Albumin OS=Bos taurus OX=9913 GN=ALB PE=1 SV=4	1713	71244	740.4	2	0	34.65	LGEYGFQNALIVR
	ALBU_BOVIN	Albumin OS=Bos taurus OX=9913 GN=ALB PE=1 SV=4	1713	71244	740.4	2	0	23.14	LGEYGFQNALIVR
	ALBU_BOVIN	Albumin OS=Bos taurus OX=9913 GN=ALB PE=1 SV=4	1713	71244	740.4	2	0	25.53	LGEYGFQNALIVR
	ALBU_BOVIN	Albumin OS=Bos taurus OX=9913 GN=ALB PE=1 SV=4	1713	71244	740.4	2	0	32.35	LGEYGFQNALIVR
	ALBU_BOVIN	Albumin OS=Bos taurus OX=9913 GN=ALB PE=1 SV=4	1713	71244	740.4	2	0	30.13	LGEYGFQNALIVR
	ALBU_BOVIN	Albumin OS=Bos taurus OX=9913 GN=ALB PE=1 SV=4	1713	71244	740.4	2	0	56.07	LGEYGFQNALIVR
	ALBU_BOVIN	Albumin OS=Bos taurus OX=9913 GN=ALB PE=1 SV=4	1713	71244	740.4	2	0	56.04	LGEYGFQNALIVR
	ALBU_BOVIN	Albumin OS=Bos taurus OX=9913 GN=ALB PE=1 SV=4	1713	71244	740.4	2	0	34.49	LGEYGFQNALIVR
	ALBU_BOVIN	Albumin OS=Bos taurus OX=9913 GN=ALB PE=1 SV=4	1713	71244	740.897	2	0	53.77	LGEYGFQNALIVR	Deamidated (NQ) [+0.98]
	ALBU_BOVIN	Albumin OS=Bos taurus OX=9913 GN=ALB PE=1 SV=4	1713	71244	747.395	2	0	73.92	LGEYGFQNALIVR	Methyl (N-term) [+14.02]
	ALBU_BOVIN	Albumin OS=Bos taurus OX=9913 GN=ALB PE=1 SV=4	1713	71244	747.395	2	0	73.91	LGEYGFQNALIVR	Methyl (N-term) [+14.02]
	ALBU_BOVIN	Albumin OS=Bos taurus OX=9913 GN=ALB PE=1 SV=4	1713	71244	747.912	2	0	49.23	LGEYGFQNALIVR	Xle->Lys (L) [+15.01]
	ALBU_BOVIN	Albumin OS=Bos taurus OX=9913 GN=ALB PE=1 SV=4	1713	71244	751.81	2	0	47.49	EYEATLEECCAK
	ALBU_BOVIN	Albumin OS=Bos taurus OX=9913 GN=ALB PE=1 SV=4	1713	71244	751.81	2	0	62.34	EYEATLEECCAK
	ALBU_BOVIN	Albumin OS=Bos taurus OX=9913 GN=ALB PE=1 SV=4	1713	71244	753.408	2	0	53.54	LGEYGFQNALIVR	Delta:H(2)C(2) (N-term) [+26.02]
	ALBU_BOVIN	Albumin OS=Bos taurus OX=9913 GN=ALB PE=1 SV=4	1713	71244	756.425	2	0	37.76	VPQVSTPTLVEVSR
	ALBU_BOVIN	Albumin OS=Bos taurus OX=9913 GN=ALB PE=1 SV=4	1713	71244	762.893	2	0	70.48	LGEYGFQNALIVR	Nitro (Y) [+44.99]
	ALBU_BOVIN	Albumin OS=Bos taurus OX=9913 GN=ALB PE=1 SV=4	1713	71244	768.912	2	0	51.99	LGEYGFQNALIVR	Carbamidomethyl (N-term) [+57.02]
	ALBU_BOVIN	Albumin OS=Bos taurus OX=9913 GN=ALB PE=1 SV=4	1713	71244	768.912	2	0	53.05	LGEYGFQNALIVR	Carbamidomethyl (N-term) [+57.02]
	ALBU_BOVIN	Albumin OS=Bos taurus OX=9913 GN=ALB PE=1 SV=4	1713	71244	769.402	2	0	47.38	LGEYGFQNALIVR	Ala->Glu (A) [+58.01]
	ALBU_BOVIN	Albumin OS=Bos taurus OX=9913 GN=ALB PE=1 SV=4	1713	71244	769.402	2	0	45.33	LGEYGFQNALIVR	Gln->Trp (Q) [+58.02]
	ALBU_BOVIN	Albumin OS=Bos taurus OX=9913 GN=ALB PE=1 SV=4	1713	71244	777.83	2	0	48.22	DDPHACYSTVFDK
	ALBU_BOVIN	Albumin OS=Bos taurus OX=9913 GN=ALB PE=1 SV=4	1713	71244	777.83	2	0	25.1	DDPHACYSTVFDK
	ALBU_BOVIN	Albumin OS=Bos taurus OX=9913 GN=ALB PE=1 SV=4	1713	71244	784.375	2	0	52.74	DAFLGSFLYEYSR
	ALBU_BOVIN	Albumin OS=Bos taurus OX=9913 GN=ALB PE=1 SV=4	1713	71244	784.375	2	0	29.07	DAFLGSFLYEYSR
	ALBU_BOVIN	Albumin OS=Bos taurus OX=9913 GN=ALB PE=1 SV=4	1713	71244	784.375	2	0	31.54	DAFLGSFLYEYSR
	ALBU_BOVIN	Albumin OS=Bos taurus OX=9913 GN=ALB PE=1 SV=4	1713	71244	788.887	2	0	33.29	LKPDPNTLCDEFK
	ALBU_BOVIN	Albumin OS=Bos taurus OX=9913 GN=ALB PE=1 SV=4	1713	71244	788.887	2	0	32.36	LKPDPNTLCDEFK
	ALBU_BOVIN	Albumin OS=Bos taurus OX=9913 GN=ALB PE=1 SV=4	1713	71244	800.323	2	0	53.98	DDPHACYSTVFDK	Nitro (Y) [+44.99]
	ALBU_BOVIN	Albumin OS=Bos taurus OX=9913 GN=ALB PE=1 SV=4	1713	71244	820.472	2	1	27.9	KVPQVSTPTLVEVSR
	ALBU_BOVIN	Albumin OS=Bos taurus OX=9913 GN=ALB PE=1 SV=4	1713	71244	826.423	2	0	44.81	MPCTEDYLSLILNR	Oxidation (M); Cys->Ala (C) [-31.97]
	ALBU_BOVIN	Albumin OS=Bos taurus OX=9913 GN=ALB PE=1 SV=4	1713	71244	834.422	2	0	87.77	MPCTEDYLSLILNR	Oxidation (M); Cys->Ser (C) [-15.98]
	ALBU_BOVIN	Albumin OS=Bos taurus OX=9913 GN=ALB PE=1 SV=4	1713	71244	834.422	2	0	70.85	MPCTEDYLSLILNR	Oxidation (M); Cys->Ser (C) [-15.98]
	ALBU_BOVIN	Albumin OS=Bos taurus OX=9913 GN=ALB PE=1 SV=4	1713	71244	838.918	2	0	88.07	MPCTEDYLSLILNR	Dethiomethyl (M) [-48.00]
	ALBU_BOVIN	Albumin OS=Bos taurus OX=9913 GN=ALB PE=1 SV=4	1713	71244	838.918	2	0	101.99	MPCTEDYLSLILNR	Dethiomethyl (M) [-48.00]
	ALBU_BOVIN	Albumin OS=Bos taurus OX=9913 GN=ALB PE=1 SV=4	1713	71244	845.889	2	0	102.23	MPCTEDYLSLILNR	Met->Pro (M) [-33.99]
	ALBU_BOVIN	Albumin OS=Bos taurus OX=9913 GN=ALB PE=1 SV=4	1713	71244	846.907	2	0	64.74	MPCTEDYLSLILNR	Met->AspSA (M) [-32.01]
	ALBU_BOVIN	Albumin OS=Bos taurus OX=9913 GN=ALB PE=1 SV=4	1713	71244	846.907	2	0	44.78	MPCTEDYLSLILNR	Met->AspSA (M) [-32.01]
	ALBU_BOVIN	Albumin OS=Bos taurus OX=9913 GN=ALB PE=1 SV=4	1713	71244	846.907	2	0	59.48	MPCTEDYLSLILNR	Met->AspSA (M) [-32.01]
	ALBU_BOVIN	Albumin OS=Bos taurus OX=9913 GN=ALB PE=1 SV=4	1713	71244	847.421	2	0	43.61	MPCTEDYLSLILNR	KG_Met-24DABA (M) [-30.98]
	ALBU_BOVIN	Albumin OS=Bos taurus OX=9913 GN=ALB PE=1 SV=4	1713	71244	847.893	2	0	78.23	MPCTEDYLSLILNR	Pro->Pyrrolidinone (P) [-30.01]
	ALBU_BOVIN	Albumin OS=Bos taurus OX=9913 GN=ALB PE=1 SV=4	1713	71244	847.92	2	0	80.21	MPCTEDYLSLILNR	Thr->Ala (T) [-30.01]
	ALBU_BOVIN	Albumin OS=Bos taurus OX=9913 GN=ALB PE=1 SV=4	1713	71244	847.92	2	0	61.61	MPCTEDYLSLILNR	Thr->Ala (T) [-30.01]
	ALBU_BOVIN	Albumin OS=Bos taurus OX=9913 GN=ALB PE=1 SV=4	1713	71244	847.92	2	0	61.28	MPCTEDYLSLILNR	Decarboxylation (E) [-30.01]
	ALBU_BOVIN	Albumin OS=Bos taurus OX=9913 GN=ALB PE=1 SV=4	1713	71244	847.92	2	0	95.77	MPCTEDYLSLILNR	Met->Thr (M) [-29.99]
	ALBU_BOVIN	Albumin OS=Bos taurus OX=9913 GN=ALB PE=1 SV=4	1713	71244	847.92	2	0	95.59	MPCTEDYLSLILNR	Met->Thr (M) [-29.99]
	ALBU_BOVIN	Albumin OS=Bos taurus OX=9913 GN=ALB PE=1 SV=4	1713	71244	848.943	2	0	109.96	MPCTEDYLSLILNR	Met->Cys (M) [-28.03]
	ALBU_BOVIN	Albumin OS=Bos taurus OX=9913 GN=ALB PE=1 SV=4	1713	71244	854.409	2	0	69.23	MPCTEDYLSLILNR	Met->Asn (M) [-17.00]
	ALBU_BOVIN	Albumin OS=Bos taurus OX=9913 GN=ALB PE=1 SV=4	1713	71244	854.409	2	0	113.63	MPCTEDYLSLILNR	Met->Asn (M) [-17.00]
	ALBU_BOVIN	Albumin OS=Bos taurus OX=9913 GN=ALB PE=1 SV=4	1713	71244	855.913	2	0	87.25	MPCTEDYLSLILNR	Oxidation (M); Thr->Ala (T) [-30.01]
	ALBU_BOVIN	Albumin OS=Bos taurus OX=9913 GN=ALB PE=1 SV=4	1713	71244	855.913	2	0	71.26	MPCTEDYLSLILNR	Oxidation (M); Thr->Ala (T) [-30.01]
	ALBU_BOVIN	Albumin OS=Bos taurus OX=9913 GN=ALB PE=1 SV=4	1713	71244	855.913	2	0	75.6	MPCTEDYLSLILNR	Oxidation (M); Thr->Ala (T) [-30.01]
	ALBU_BOVIN	Albumin OS=Bos taurus OX=9913 GN=ALB PE=1 SV=4	1713	71244	855.913	2	0	63.25	MPCTEDYLSLILNR	Oxidation (M); Pro->Pyrrolidinone (P) [-30.01]
	ALBU_BOVIN	Albumin OS=Bos taurus OX=9913 GN=ALB PE=1 SV=4	1713	71244	856.413	2	0	57.84	MPCTEDYLSLILNR	Oxidation (M); Cys->Met (C) [+28.03]
	ALBU_BOVIN	Albumin OS=Bos taurus OX=9913 GN=ALB PE=1 SV=4	1713	71244	856.413	2	0	56.1	MPCTEDYLSLILNR	Oxidation (M); Cys->Met (C) [+28.03]
	ALBU_BOVIN	Albumin OS=Bos taurus OX=9913 GN=ALB PE=1 SV=4	1713	71244	856.435	2	0	58.95	MPCTEDYLSLILNR	Ethanolyl (C) [+44.03]
	ALBU_BOVIN	Albumin OS=Bos taurus OX=9913 GN=ALB PE=1 SV=4	1713	71244	861.914	2	0	91.25	MPCTEDYLSLILNR	Met->Glu (M) [-2.00]
	ALBU_BOVIN	Albumin OS=Bos taurus OX=9913 GN=ALB PE=1 SV=4	1713	71244	861.914	2	0	91.33	MPCTEDYLSLILNR	Met->Glu (M) [-2.00]
	ALBU_BOVIN	Albumin OS=Bos taurus OX=9913 GN=ALB PE=1 SV=4	1713	71244	862.919	2	0	87.76	MPCTEDYLSLILNR
	ALBU_BOVIN	Albumin OS=Bos taurus OX=9913 GN=ALB PE=1 SV=4	1713	71244	862.919	2	0	107	MPCTEDYLSLILNR
	ALBU_BOVIN	Albumin OS=Bos taurus OX=9913 GN=ALB PE=1 SV=4	1713	71244	862.919	2	0	62.79	MPCTEDYLSLILNR
	ALBU_BOVIN	Albumin OS=Bos taurus OX=9913 GN=ALB PE=1 SV=4	1713	71244	862.919	2	0	34.88	MPCTEDYLSLILNR
	ALBU_BOVIN	Albumin OS=Bos taurus OX=9913 GN=ALB PE=1 SV=4	1713	71244	862.919	2	0	51.77	MPCTEDYLSLILNR
	ALBU_BOVIN	Albumin OS=Bos taurus OX=9913 GN=ALB PE=1 SV=4	1713	71244	862.919	2	0	38.33	MPCTEDYLSLILNR
	ALBU_BOVIN	Albumin OS=Bos taurus OX=9913 GN=ALB PE=1 SV=4	1713	71244	862.919	2	0	43.34	MPCTEDYLSLILNR
	ALBU_BOVIN	Albumin OS=Bos taurus OX=9913 GN=ALB PE=1 SV=4	1713	71244	869.456	2	0	52.04	MPCTEDYLSLILNR	Crotonaldehyde (C) [+70.04]
	ALBU_BOVIN	Albumin OS=Bos taurus OX=9913 GN=ALB PE=1 SV=4	1713	71244	869.456	2	0	52.02	MPCTEDYLSLILNR	Crotonaldehyde (C) [+70.04]
	ALBU_BOVIN	Albumin OS=Bos taurus OX=9913 GN=ALB PE=1 SV=4	1713	71244	870.414	2	0	41.31	MPCTEDYLSLILNR	Hydroxamic_acid (DE) [+15.01]
	ALBU_BOVIN	Albumin OS=Bos taurus OX=9913 GN=ALB PE=1 SV=4	1713	71244	870.436	2	0	56.15	MPCTEDYLSLILNR	Oxidation (M); Delta:H(4)C(3)O(1) (C) [+56.03]
	ALBU_BOVIN	Albumin OS=Bos taurus OX=9913 GN=ALB PE=1 SV=4	1713	71244	870.436	2	0	56.02	MPCTEDYLSLILNR	Oxidation (M); Delta:H(4)C(3)O(1) (C) [+56.03]
	ALBU_BOVIN	Albumin OS=Bos taurus OX=9913 GN=ALB PE=1 SV=4	1713	71244	870.918	2	0	74.72	MPCTEDYLSLILNR	Oxidation (M)
	ALBU_BOVIN	Albumin OS=Bos taurus OX=9913 GN=ALB PE=1 SV=4	1713	71244	870.918	2	0	97.81	MPCTEDYLSLILNR	Oxidation (M)
	ALBU_BOVIN	Albumin OS=Bos taurus OX=9913 GN=ALB PE=1 SV=4	1713	71244	870.918	2	0	67.61	MPCTEDYLSLILNR	Oxidation (M)
	ALBU_BOVIN	Albumin OS=Bos taurus OX=9913 GN=ALB PE=1 SV=4	1713	71244	870.918	2	0	35.75	MPCTEDYLSLILNR	Oxidation (M)
	ALBU_BOVIN	Albumin OS=Bos taurus OX=9913 GN=ALB PE=1 SV=4	1713	71244	870.918	2	0	60.03	MPCTEDYLSLILNR	Oxidation (M)
	ALBU_BOVIN	Albumin OS=Bos taurus OX=9913 GN=ALB PE=1 SV=4	1713	71244	870.936	2	0	60.67	MPCTEDYLSLILNR	Methyl:2H(2) (N-term) [+16.03]
	ALBU_BOVIN	Albumin OS=Bos taurus OX=9913 GN=ALB PE=1 SV=4	1713	71244	870.949	2	0	56.83	MPCTEDYLSLILNR	Methyl:2H(2) (N-term) [+16.03]
	ALBU_BOVIN	Albumin OS=Bos taurus OX=9913 GN=ALB PE=1 SV=4	1713	71244	871.414	2	0	48.84	MPCTEDYLSLILNR	Pro->Asn (P) [+16.99]
	ALBU_BOVIN	Albumin OS=Bos taurus OX=9913 GN=ALB PE=1 SV=4	1713	71244	871.429	2	0	87.24	MPCTEDYLSLILNR	Oxidation (M); Label:15N(1) (L) [+1.00]
	ALBU_BOVIN	Albumin OS=Bos taurus OX=9913 GN=ALB PE=1 SV=4	1713	71244	874.356	2	0	33.17	YNGVFQECCQAEDK
	ALBU_BOVIN	Albumin OS=Bos taurus OX=9913 GN=ALB PE=1 SV=4	1713	71244	874.356	2	0	35.17	YNGVFQECCQAEDK
	ALBU_BOVIN	Albumin OS=Bos taurus OX=9913 GN=ALB PE=1 SV=4	1713	71244	875.42	2	0	87.24	MPCTEDYLSLILNR	Met->Arg (M) [+25.06]
	ALBU_BOVIN	Albumin OS=Bos taurus OX=9913 GN=ALB PE=1 SV=4	1713	71244	875.42	2	0	87.75	MPCTEDYLSLILNR	Met->Arg (M) [+25.06]
	ALBU_BOVIN	Albumin OS=Bos taurus OX=9913 GN=ALB PE=1 SV=4	1713	71244	876.919	2	0	60.1	MPCTEDYLSLILNR	Formyl (N-term) [+27.99]
	ALBU_BOVIN	Albumin OS=Bos taurus OX=9913 GN=ALB PE=1 SV=4	1713	71244	876.919	2	0	56.43	MPCTEDYLSLILNR	Formyl (N-term) [+27.99]
	ALBU_BOVIN	Albumin OS=Bos taurus OX=9913 GN=ALB PE=1 SV=4	1713	71244	877.414	2	0	71.12	MPCTEDYLSLILNR	Malonyl (C) [+86.00]
	ALBU_BOVIN	Albumin OS=Bos taurus OX=9913 GN=ALB PE=1 SV=4	1713	71244	878.411	2	0	76.23	MPCTEDYLSLILNR	Pro->Lys (P) [+31.04]
	ALBU_BOVIN	Albumin OS=Bos taurus OX=9913 GN=ALB PE=1 SV=4	1713	71244	878.92	2	0	95.1	MPCTEDYLSLILNR	Oxidation (M); Methyl:2H(2) (N-term) [+16.03]
	ALBU_BOVIN	Albumin OS=Bos taurus OX=9913 GN=ALB PE=1 SV=4	1713	71244	878.92	2	0	96.87	MPCTEDYLSLILNR	Oxidation (M); Methyl:2H(2) (N-term) [+16.03]
	ALBU_BOVIN	Albumin OS=Bos taurus OX=9913 GN=ALB PE=1 SV=4	1713	71244	881.428	2	0	42.28	MPCTEDYLSLILNR	Oxidation (M); MH-MTS-#1 (C) [+77.98]
	ALBU_BOVIN	Albumin OS=Bos taurus OX=9913 GN=ALB PE=1 SV=4	1713	71244	884.426	2	0	67.77	MPCTEDYLSLILNR	Carbamyl (N-term) [+43.01]
	ALBU_BOVIN	Albumin OS=Bos taurus OX=9913 GN=ALB PE=1 SV=4	1713	71244	884.426	2	0	67.27	MPCTEDYLSLILNR	Carbamyl (N-term) [+43.01]
	ALBU_BOVIN	Albumin OS=Bos taurus OX=9913 GN=ALB PE=1 SV=4	1713	71244	884.426	2	0	73.15	MPCTEDYLSLILNR	Carbamyl (N-term) [+43.01]
	ALBU_BOVIN	Albumin OS=Bos taurus OX=9913 GN=ALB PE=1 SV=4	1713	71244	884.426	2	0	90.1	MPCTEDYLSLILNR	Carbamyl (N-term) [+43.01]
	ALBU_BOVIN	Albumin OS=Bos taurus OX=9913 GN=ALB PE=1 SV=4	1713	71244	884.903	2	0	79.79	MPCTEDYLSLILNR	Oxidation (M); Formyl (N-term) [+27.99]
	ALBU_BOVIN	Albumin OS=Bos taurus OX=9913 GN=ALB PE=1 SV=4	1713	71244	884.916	2	0	62.34	MPCTEDYLSLILNR	Oxidation (M); Formyl (N-term) [+27.99]
	ALBU_BOVIN	Albumin OS=Bos taurus OX=9913 GN=ALB PE=1 SV=4	1713	71244	885.413	2	0	59.09	MPCTEDYLSLILNR	Nitro (Y) [+44.99]
	ALBU_BOVIN	Albumin OS=Bos taurus OX=9913 GN=ALB PE=1 SV=4	1713	71244	898.42	2	1	27.57	DDPHACYSTVFDKLK
	ALBU_BOVIN	Albumin OS=Bos taurus OX=9913 GN=ALB PE=1 SV=4	1713	71244	898.42	2	1	32.7	DDPHACYSTVFDKLK
	ALBU_BOVIN	Albumin OS=Bos taurus OX=9913 GN=ALB PE=1 SV=4	1713	71244	899.431	2	0	53.62	MPCTEDYLSLILNR	NEM:2H(5) (C) [+130.08]
	ALBU_BOVIN	Albumin OS=Bos taurus OX=9913 GN=ALB PE=1 SV=4	1713	71244	919.465	2	0	70.5	MPCTEDYLSLILNR	Oxidation (M); 4-ONE (C) [+154.10]
	ALBU_BOVIN	Albumin OS=Bos taurus OX=9913 GN=ALB PE=1 SV=4	1713	71244	941.932	2	1	49.55	CCAADDKEACFAVEGPK	Thiazolidine (C) [+12.00]
	ALBU_BOVIN	Albumin OS=Bos taurus OX=9913 GN=ALB PE=1 SV=4	1713	71244	941.932	2	1	49.58	CCAADDKEACFAVEGPK	Thiazolidine (C) [+12.00]
	ALBU_BOVIN	Albumin OS=Bos taurus OX=9913 GN=ALB PE=1 SV=4	1713	71244	951.44	2	1	43.43	NECFLSHKDDSPDLPK
	ALBU_BOVIN	Albumin OS=Bos taurus OX=9913 GN=ALB PE=1 SV=4	1713	71244	954.461	2	0	66.76	LFTFHADICTLPDTEK
	ALBU_BOVIN	Albumin OS=Bos taurus OX=9913 GN=ALB PE=1 SV=4	1713	71244	964.401	2	1	26.36	CCAADDKEACFAVEGPK
	ALBU_BOVIN	Albumin OS=Bos taurus OX=9913 GN=ALB PE=1 SV=4	1713	71244	1229.59	2	1	24.18	DAIPENLPPLTADFAEDKDVCK
2	GPMI_CAEEL	2,3-bisphosphoglycerate-independent phosphoglycerate mutase OS=Caenorhabditis elegans OX=6239 GN=ipgm-1 PE=1 SV=1	897	59758	525.779	2	0	44.35	VIYQDIVR	Nitro (Y) [+44.99]
	GPMI_CAEEL	2,3-bisphosphoglycerate-independent phosphoglycerate mutase OS=Caenorhabditis elegans OX=6239 GN=ipgm-1 PE=1 SV=1	897	59758	548.74	2	0	27.84	EISAAMGMDR	Oxidation (M)
	GPMI_CAEEL	2,3-bisphosphoglycerate-independent phosphoglycerate mutase OS=Caenorhabditis elegans OX=6239 GN=ipgm-1 PE=1 SV=1	897	59758	548.811	2	0	53.35	PLTLSHPGFK
	GPMI_CAEEL	2,3-bisphosphoglycerate-independent phosphoglycerate mutase OS=Caenorhabditis elegans OX=6239 GN=ipgm-1 PE=1 SV=1	897	59758	556.738	2	0	22.08	EISAAMGMDR	2 Oxidation (M)
	GPMI_CAEEL	2,3-bisphosphoglycerate-independent phosphoglycerate mutase OS=Caenorhabditis elegans OX=6239 GN=ipgm-1 PE=1 SV=1	897	59758	588.788	2	0	67.29	ACEATDIAIGR
	GPMI_CAEEL	2,3-bisphosphoglycerate-independent phosphoglycerate mutase OS=Caenorhabditis elegans OX=6239 GN=ipgm-1 PE=1 SV=1	897	59758	598.347	2	0	60.03	VPLTLSHPGFK
	GPMI_CAEEL	2,3-bisphosphoglycerate-independent phosphoglycerate mutase OS=Caenorhabditis elegans OX=6239 GN=ipgm-1 PE=1 SV=1	897	59758	598.347	2	0	62.66	VPLTLSHPGFK
	GPMI_CAEEL	2,3-bisphosphoglycerate-independent phosphoglycerate mutase OS=Caenorhabditis elegans OX=6239 GN=ipgm-1 PE=1 SV=1	897	59758	642.34	2	0	47.99	NVLAEWLAEQK	Ammonia-loss (N) [-17.03]
	GPMI_CAEEL	2,3-bisphosphoglycerate-independent phosphoglycerate mutase OS=Caenorhabditis elegans OX=6239 GN=ipgm-1 PE=1 SV=1	897	59758	642.34	2	0	48.28	NVLAEWLAEQK	Ammonia-loss (N) [-17.03]
	GPMI_CAEEL	2,3-bisphosphoglycerate-independent phosphoglycerate mutase OS=Caenorhabditis elegans OX=6239 GN=ipgm-1 PE=1 SV=1	897	59758	650.848	2	0	54.97	NVLAEWLAEQK
	GPMI_CAEEL	2,3-bisphosphoglycerate-independent phosphoglycerate mutase OS=Caenorhabditis elegans OX=6239 GN=ipgm-1 PE=1 SV=1	897	59758	650.848	2	0	54.25	NVLAEWLAEQK
	GPMI_CAEEL	2,3-bisphosphoglycerate-independent phosphoglycerate mutase OS=Caenorhabditis elegans OX=6239 GN=ipgm-1 PE=1 SV=1	897	59758	650.848	2	0	33.62	NVLAEWLAEQK
	GPMI_CAEEL	2,3-bisphosphoglycerate-independent phosphoglycerate mutase OS=Caenorhabditis elegans OX=6239 GN=ipgm-1 PE=1 SV=1	897	59758	658.846	2	0	44.44	NVLAEWLAEQK	Oxidation (HW) [+15.99]
	GPMI_CAEEL	2,3-bisphosphoglycerate-independent phosphoglycerate mutase OS=Caenorhabditis elegans OX=6239 GN=ipgm-1 PE=1 SV=1	897	59758	658.868	2	0	46.82	NVLAEWLAEQK	Oxidation (V) [+15.99]
	GPMI_CAEEL	2,3-bisphosphoglycerate-independent phosphoglycerate mutase OS=Caenorhabditis elegans OX=6239 GN=ipgm-1 PE=1 SV=1	897	59758	658.868	2	0	46.89	NVLAEWLAEQK	Oxidation (V) [+15.99]
	GPMI_CAEEL	2,3-bisphosphoglycerate-independent phosphoglycerate mutase OS=Caenorhabditis elegans OX=6239 GN=ipgm-1 PE=1 SV=1	897	59758	726.852	2	0	48.1	FVTNESLVDACDR	Cys->Ser (C) [-15.98]
	GPMI_CAEEL	2,3-bisphosphoglycerate-independent phosphoglycerate mutase OS=Caenorhabditis elegans OX=6239 GN=ipgm-1 PE=1 SV=1	897	59758	726.852	2	0	46.24	FVTNESLVDACDR	Cys->Ser (C) [-15.98]
	GPMI_CAEEL	2,3-bisphosphoglycerate-independent phosphoglycerate mutase OS=Caenorhabditis elegans OX=6239 GN=ipgm-1 PE=1 SV=1	897	59758	763.347	2	0	43.1	FVTNESLVDACDR
	GPMI_CAEEL	2,3-bisphosphoglycerate-independent phosphoglycerate mutase OS=Caenorhabditis elegans OX=6239 GN=ipgm-1 PE=1 SV=1	897	59758	763.347	2	0	54.03	FVTNESLVDACDR
	GPMI_CAEEL	2,3-bisphosphoglycerate-independent phosphoglycerate mutase OS=Caenorhabditis elegans OX=6239 GN=ipgm-1 PE=1 SV=1	897	59758	770.358	2	0	73.83	FVTNESLVDACDR	Methyl (N-term) [+14.02]
	GPMI_CAEEL	2,3-bisphosphoglycerate-independent phosphoglycerate mutase OS=Caenorhabditis elegans OX=6239 GN=ipgm-1 PE=1 SV=1	897	59758	770.358	2	0	74.16	FVTNESLVDACDR	Methyl (N-term) [+14.02]
	GPMI_CAEEL	2,3-bisphosphoglycerate-independent phosphoglycerate mutase OS=Caenorhabditis elegans OX=6239 GN=ipgm-1 PE=1 SV=1	897	59758	816.402	2	0	77.21	VQNDDTIIFFDYR	Gln->Asn (Q) [-14.02]
	GPMI_CAEEL	2,3-bisphosphoglycerate-independent phosphoglycerate mutase OS=Caenorhabditis elegans OX=6239 GN=ipgm-1 PE=1 SV=1	897	59758	816.402	2	0	75.66	VQNDDTIIFFDYR	Gln->Asn (Q) [-14.02]
	GPMI_CAEEL	2,3-bisphosphoglycerate-independent phosphoglycerate mutase OS=Caenorhabditis elegans OX=6239 GN=ipgm-1 PE=1 SV=1	897	59758	823.396	2	0	64.56	VQNDDTIIFFDYR
	GPMI_CAEEL	2,3-bisphosphoglycerate-independent phosphoglycerate mutase OS=Caenorhabditis elegans OX=6239 GN=ipgm-1 PE=1 SV=1	897	59758	823.396	2	0	80.22	VQNDDTIIFFDYR
	GPMI_CAEEL	2,3-bisphosphoglycerate-independent phosphoglycerate mutase OS=Caenorhabditis elegans OX=6239 GN=ipgm-1 PE=1 SV=1	897	59758	823.396	2	0	40.51	VQNDDTIIFFDYR
	GPMI_CAEEL	2,3-bisphosphoglycerate-independent phosphoglycerate mutase OS=Caenorhabditis elegans OX=6239 GN=ipgm-1 PE=1 SV=1	897	59758	851.906	2	0	83.38	VQNDDTIIFFDYR	Carbamidomethyl (N-term) [+57.02]
	GPMI_CAEEL	2,3-bisphosphoglycerate-independent phosphoglycerate mutase OS=Caenorhabditis elegans OX=6239 GN=ipgm-1 PE=1 SV=1	897	59758	851.906	2	0	72.31	VQNDDTIIFFDYR	Carbamidomethyl (N-term) [+57.02]
	GPMI_CAEEL	2,3-bisphosphoglycerate-independent phosphoglycerate mutase OS=Caenorhabditis elegans OX=6239 GN=ipgm-1 PE=1 SV=1	897	59758	865.401	2	0	29.32	HGYSLMVTADHGNAEK
	GPMI_CAEEL	2,3-bisphosphoglycerate-independent phosphoglycerate mutase OS=Caenorhabditis elegans OX=6239 GN=ipgm-1 PE=1 SV=1	897	59758	582.602	3	0	35.1	HGYSLMVTADHGNAEK	Oxidation (M)
	GPMI_CAEEL	2,3-bisphosphoglycerate-independent phosphoglycerate mutase OS=Caenorhabditis elegans OX=6239 GN=ipgm-1 PE=1 SV=1	897	59758	582.602	3	0	30.28	HGYSLMVTADHGNAEK	Oxidation (M)
	GPMI_CAEEL	2,3-bisphosphoglycerate-independent phosphoglycerate mutase OS=Caenorhabditis elegans OX=6239 GN=ipgm-1 PE=1 SV=1	897	59758	886.955	2	0	49.82	IGGVGETSDEAGVVEVVR
	GPMI_CAEEL	2,3-bisphosphoglycerate-independent phosphoglycerate mutase OS=Caenorhabditis elegans OX=6239 GN=ipgm-1 PE=1 SV=1	897	59758	933.455	2	0	70.25	VATYDLQPEMSAAGVADK
	GPMI_CAEEL	2,3-bisphosphoglycerate-independent phosphoglycerate mutase OS=Caenorhabditis elegans OX=6239 GN=ipgm-1 PE=1 SV=1	897	59758	933.455	2	0	42.74	VATYDLQPEMSAAGVADK
	GPMI_CAEEL	2,3-bisphosphoglycerate-independent phosphoglycerate mutase OS=Caenorhabditis elegans OX=6239 GN=ipgm-1 PE=1 SV=1	897	59758	933.455	2	0	31.28	VATYDLQPEMSAAGVADK
	GPMI_CAEEL	2,3-bisphosphoglycerate-independent phosphoglycerate mutase OS=Caenorhabditis elegans OX=6239 GN=ipgm-1 PE=1 SV=1	897	59758	933.455	2	0	47.74	VATYDLQPEMSAAGVADK	Oxidation (M); Glu->Xle (E) [-15.96]
	GPMI_CAEEL	2,3-bisphosphoglycerate-independent phosphoglycerate mutase OS=Caenorhabditis elegans OX=6239 GN=ipgm-1 PE=1 SV=1	897	59758	941.45	2	0	56.48	VATYDLQPEMSAAGVADK	Oxidation (M)
	GPMI_CAEEL	2,3-bisphosphoglycerate-independent phosphoglycerate mutase OS=Caenorhabditis elegans OX=6239 GN=ipgm-1 PE=1 SV=1	897	59758	941.45	2	0	46.42	VATYDLQPEMSAAGVADK	Oxidation (M)
	GPMI_CAEEL	2,3-bisphosphoglycerate-independent phosphoglycerate mutase OS=Caenorhabditis elegans OX=6239 GN=ipgm-1 PE=1 SV=1	897	59758	941.45	2	1	55.86	NNKFVTNESLVDACDR
	GPMI_CAEEL	2,3-bisphosphoglycerate-independent phosphoglycerate mutase OS=Caenorhabditis elegans OX=6239 GN=ipgm-1 PE=1 SV=1	897	59758	944.964	2	0	42.44	VATYDLQPEMSAAGVADK	Tyr->Trp (Y) [+23.02]
	GPMI_CAEEL	2,3-bisphosphoglycerate-independent phosphoglycerate mutase OS=Caenorhabditis elegans OX=6239 GN=ipgm-1 PE=1 SV=1	897	59758	946.458	2	0	45.54	VATYDLQPEMSAAGVADK	Delta:H(2)C(2) (N-term) [+26.02]
	GPMI_CAEEL	2,3-bisphosphoglycerate-independent phosphoglycerate mutase OS=Caenorhabditis elegans OX=6239 GN=ipgm-1 PE=1 SV=1	897	59758	947.959	2	0	59.55	VATYDLQPEMSAAGVADK	Val->Lys (V) [+29.03]
	GPMI_CAEEL	2,3-bisphosphoglycerate-independent phosphoglycerate mutase OS=Caenorhabditis elegans OX=6239 GN=ipgm-1 PE=1 SV=1	897	59758	947.959	2	0	56.1	VATYDLQPEMSAAGVADK	Val->Lys (V) [+29.03]
	GPMI_CAEEL	2,3-bisphosphoglycerate-independent phosphoglycerate mutase OS=Caenorhabditis elegans OX=6239 GN=ipgm-1 PE=1 SV=1	897	59758	985.9	2	0	52.68	FVTNESLVDACDR	Hex(1)HexNAc(1)Sulf(1) (ST) [+445.09]
	GPMI_CAEEL	2,3-bisphosphoglycerate-independent phosphoglycerate mutase OS=Caenorhabditis elegans OX=6239 GN=ipgm-1 PE=1 SV=1	897	59758	1010.49	2	0	49.02	FVTNESLVDACDR	HexNAc(1)NeuAc(1) (ST) [+494.17]
	GPMI_CAEEL	2,3-bisphosphoglycerate-independent phosphoglycerate mutase OS=Caenorhabditis elegans OX=6239 GN=ipgm-1 PE=1 SV=1	897	59758	1090.56	2	0	98.78	YAADETDEFLKPIILQGEK
	GPMI_CAEEL	2,3-bisphosphoglycerate-independent phosphoglycerate mutase OS=Caenorhabditis elegans OX=6239 GN=ipgm-1 PE=1 SV=1	897	59758	1090.56	2	0	44	YAADETDEFLKPIILQGEK
	GPMI_CAEEL	2,3-bisphosphoglycerate-independent phosphoglycerate mutase OS=Caenorhabditis elegans OX=6239 GN=ipgm-1 PE=1 SV=1	897	59758	1090.56	2	0	49.4	YAADETDEFLKPIILQGEK
	GPMI_CAEEL	2,3-bisphosphoglycerate-independent phosphoglycerate mutase OS=Caenorhabditis elegans OX=6239 GN=ipgm-1 PE=1 SV=1	897	59758	1106.05	2	0	35.47	DTSPNSGVGFLEQTLEFLEK
	GPMI_CAEEL	2,3-bisphosphoglycerate-independent phosphoglycerate mutase OS=Caenorhabditis elegans OX=6239 GN=ipgm-1 PE=1 SV=1	897	59758	1106.05	2	0	87.22	DTSPNSGVGFLEQTLEFLEK
	GPMI_CAEEL	2,3-bisphosphoglycerate-independent phosphoglycerate mutase OS=Caenorhabditis elegans OX=6239 GN=ipgm-1 PE=1 SV=1	897	59758	1323.65	2	0	64.57	INVAYEAMIGGVGETSDEAGVVEVVR	Dehydrated STED (DEST) [-18.01]
	GPMI_CAEEL	2,3-bisphosphoglycerate-independent phosphoglycerate mutase OS=Caenorhabditis elegans OX=6239 GN=ipgm-1 PE=1 SV=1	897	59758	1330.14	2	0	58.94	INVAYEAMIGGVGETSDEAGVVEVVR	Met->Aha (M) [-4.99]
	GPMI_CAEEL	2,3-bisphosphoglycerate-independent phosphoglycerate mutase OS=Caenorhabditis elegans OX=6239 GN=ipgm-1 PE=1 SV=1	897	59758	1330.14	2	0	51.57	INVAYEAMIGGVGETSDEAGVVEVVR	Met->Aha (M) [-4.99]
	GPMI_CAEEL	2,3-bisphosphoglycerate-independent phosphoglycerate mutase OS=Caenorhabditis elegans OX=6239 GN=ipgm-1 PE=1 SV=1	897	59758	1330.63	2	0	48.05	INVAYEAMIGGVGETSDEAGVVEVVR	Thr->Pro (T) [-3.99]
	GPMI_CAEEL	2,3-bisphosphoglycerate-independent phosphoglycerate mutase OS=Caenorhabditis elegans OX=6239 GN=ipgm-1 PE=1 SV=1	897	59758	1330.63	2	0	52.66	INVAYEAMIGGVGETSDEAGVVEVVR	Thr->Pro (T) [-3.99]
	GPMI_CAEEL	2,3-bisphosphoglycerate-independent phosphoglycerate mutase OS=Caenorhabditis elegans OX=6239 GN=ipgm-1 PE=1 SV=1	897	59758	1332.66	2	0	37.54	INVAYEAMIGGVGETSDEAGVVEVVR
	GPMI_CAEEL	2,3-bisphosphoglycerate-independent phosphoglycerate mutase OS=Caenorhabditis elegans OX=6239 GN=ipgm-1 PE=1 SV=1	897	59758	1332.66	2	0	33.25	INVAYEAMIGGVGETSDEAGVVEVVR
	GPMI_CAEEL	2,3-bisphosphoglycerate-independent phosphoglycerate mutase OS=Caenorhabditis elegans OX=6239 GN=ipgm-1 PE=1 SV=1	897	59758	1332.66	2	0	28.5	INVAYEAMIGGVGETSDEAGVVEVVR
	GPMI_CAEEL	2,3-bisphosphoglycerate-independent phosphoglycerate mutase OS=Caenorhabditis elegans OX=6239 GN=ipgm-1 PE=1 SV=1	897	59758	1332.66	2	0	72.4	INVAYEAMIGGVGETSDEAGVVEVVR
	GPMI_CAEEL	2,3-bisphosphoglycerate-independent phosphoglycerate mutase OS=Caenorhabditis elegans OX=6239 GN=ipgm-1 PE=1 SV=1	897	59758	1332.66	2	0	81.43	INVAYEAMIGGVGETSDEAGVVEVVR
	GPMI_CAEEL	2,3-bisphosphoglycerate-independent phosphoglycerate mutase OS=Caenorhabditis elegans OX=6239 GN=ipgm-1 PE=1 SV=1	897	59758	1332.66	2	0	38.33	INVAYEAMIGGVGETSDEAGVVEVVR
	GPMI_CAEEL	2,3-bisphosphoglycerate-independent phosphoglycerate mutase OS=Caenorhabditis elegans OX=6239 GN=ipgm-1 PE=1 SV=1	897	59758	1332.66	2	0	45.97	INVAYEAMIGGVGETSDEAGVVEVVR
	GPMI_CAEEL	2,3-bisphosphoglycerate-independent phosphoglycerate mutase OS=Caenorhabditis elegans OX=6239 GN=ipgm-1 PE=1 SV=1	897	59758	1332.66	2	0	29.74	INVAYEAMIGGVGETSDEAGVVEVVR
	GPMI_CAEEL	2,3-bisphosphoglycerate-independent phosphoglycerate mutase OS=Caenorhabditis elegans OX=6239 GN=ipgm-1 PE=1 SV=1	897	59758	888.775	3	0	48.39	INVAYEAMIGGVGETSDEAGVVEVVR
	GPMI_CAEEL	2,3-bisphosphoglycerate-independent phosphoglycerate mutase OS=Caenorhabditis elegans OX=6239 GN=ipgm-1 PE=1 SV=1	897	59758	888.775	3	0	69.7	INVAYEAMIGGVGETSDEAGVVEVVR
	GPMI_CAEEL	2,3-bisphosphoglycerate-independent phosphoglycerate mutase OS=Caenorhabditis elegans OX=6239 GN=ipgm-1 PE=1 SV=1	897	59758	1340.66	2	0	56.42	INVAYEAMIGGVGETSDEAGVVEVVR	Oxidation (I) [+15.99]
	GPMI_CAEEL	2,3-bisphosphoglycerate-independent phosphoglycerate mutase OS=Caenorhabditis elegans OX=6239 GN=ipgm-1 PE=1 SV=1	897	59758	1340.66	2	0	40.83	INVAYEAMIGGVGETSDEAGVVEVVR	Oxidation (M)
	GPMI_CAEEL	2,3-bisphosphoglycerate-independent phosphoglycerate mutase OS=Caenorhabditis elegans OX=6239 GN=ipgm-1 PE=1 SV=1	897	59758	1340.66	2	0	43.6	INVAYEAMIGGVGETSDEAGVVEVVR	Met->Phe (M) [+16.03]
	GPMI_CAEEL	2,3-bisphosphoglycerate-independent phosphoglycerate mutase OS=Caenorhabditis elegans OX=6239 GN=ipgm-1 PE=1 SV=1	897	59758	1361.17	2	0	53.68	INVAYEAMIGGVGETSDEAGVVEVVR	Carbamidomethyl (M) [+57.02]
	GPMI_CAEEL	2,3-bisphosphoglycerate-independent phosphoglycerate mutase OS=Caenorhabditis elegans OX=6239 GN=ipgm-1 PE=1 SV=1	897	59758	1361.17	2	0	76.56	INVAYEAMIGGVGETSDEAGVVEVVR	Carbamidomethyl (M) [+57.02]
	GPMI_CAEEL	2,3-bisphosphoglycerate-independent phosphoglycerate mutase OS=Caenorhabditis elegans OX=6239 GN=ipgm-1 PE=1 SV=1	897	59758	1637.8	2	0	35.95	VCLIVIDGWGVSEDPYGNAILNAQTPVMDK
	GPMI_CAEEL	2,3-bisphosphoglycerate-independent phosphoglycerate mutase OS=Caenorhabditis elegans OX=6239 GN=ipgm-1 PE=1 SV=1	897	59758	1666.32	2	0	65.73	VCLIVIDGWGVSEDPYGNAILNAQTPVMDK	Carbamidomethyl (M) [+57.02]
	GPMI_CAEEL	2,3-bisphosphoglycerate-independent phosphoglycerate mutase OS=Caenorhabditis elegans OX=6239 GN=ipgm-1 PE=1 SV=1	897	59758	1666.32	2	0	81.83	VCLIVIDGWGVSEDPYGNAILNAQTPVMDK	Carbamidomethyl (M) [+57.02]

## Sheet: SP2
Protein #	Accession Number	Protein Description	Protein Score	Protein Mass (Da)	Peptide m/z	Charge State	Miss Cleavage	Peptide Score	Peptide Sequence	Modifications
1	ALBU_BOVIN	Albumin OS=Bos taurus OX=9913 GN=ALB PE=1 SV=4	2620	71244	434.707	2	0	54.8	DDSPDLPK	Dehydrated STED (DEST) [-18.01]
	ALBU_BOVIN	Albumin OS=Bos taurus OX=9913 GN=ALB PE=1 SV=4	2620	71244	434.707	2	0	54.5	DDSPDLPK	Dehydrated STED (DEST) [-18.01]
	ALBU_BOVIN	Albumin OS=Bos taurus OX=9913 GN=ALB PE=1 SV=4	2620	71244	461.751	2	0	42.12	AEFVEVTK
	ALBU_BOVIN	Albumin OS=Bos taurus OX=9913 GN=ALB PE=1 SV=4	2620	71244	461.751	2	0	46.05	AEFVEVTK
	ALBU_BOVIN	Albumin OS=Bos taurus OX=9913 GN=ALB PE=1 SV=4	2620	71244	461.759	2	0	44.28	AEFVEVTK
	ALBU_BOVIN	Albumin OS=Bos taurus OX=9913 GN=ALB PE=1 SV=4	2620	71244	498.809	2	0	58.19	QTALVELLK	Dehydrated STED (DEST) [-18.01]
	ALBU_BOVIN	Albumin OS=Bos taurus OX=9913 GN=ALB PE=1 SV=4	2620	71244	498.809	2	0	53.93	QTALVELLK	Dehydrated STED (DEST) [-18.01]
	ALBU_BOVIN	Albumin OS=Bos taurus OX=9913 GN=ALB PE=1 SV=4	2620	71244	499.3	2	0	42.63	QTALVELLK	Gln->pyro-Glu (N-term Q) [-17.03]
	ALBU_BOVIN	Albumin OS=Bos taurus OX=9913 GN=ALB PE=1 SV=4	2620	71244	501.795	2	0	35.2	LVVSTQTALA
	ALBU_BOVIN	Albumin OS=Bos taurus OX=9913 GN=ALB PE=1 SV=4	2620	71244	507.815	2	0	47.44	QTALVELLK
	ALBU_BOVIN	Albumin OS=Bos taurus OX=9913 GN=ALB PE=1 SV=4	2620	71244	507.815	2	0	46.35	QTALVELLK
	ALBU_BOVIN	Albumin OS=Bos taurus OX=9913 GN=ALB PE=1 SV=4	2620	71244	507.815	2	0	60.83	QTALVELLK
	ALBU_BOVIN	Albumin OS=Bos taurus OX=9913 GN=ALB PE=1 SV=4	2620	71244	507.838	2	0	58.13	QTALVELLK
	ALBU_BOVIN	Albumin OS=Bos taurus OX=9913 GN=ALB PE=1 SV=4	2620	71244	507.838	2	0	61.23	QTALVELLK
	ALBU_BOVIN	Albumin OS=Bos taurus OX=9913 GN=ALB PE=1 SV=4	2620	71244	509.764	2	0	47.23	EACFAVEGPK	Cys->Ala (C) [-31.97]
	ALBU_BOVIN	Albumin OS=Bos taurus OX=9913 GN=ALB PE=1 SV=4	2620	71244	509.764	2	0	47.25	EACFAVEGPK	Cys->Ala (C) [-31.97]
	ALBU_BOVIN	Albumin OS=Bos taurus OX=9913 GN=ALB PE=1 SV=4	2620	71244	512.308	2	0	48.23	QTALVELLK	Gln->His (Q) [+9.00]
	ALBU_BOVIN	Albumin OS=Bos taurus OX=9913 GN=ALB PE=1 SV=4	2620	71244	520.821	2	0	43.73	QTALVELLK	Delta:H(2)C(2) (N-term) [+26.02]
	ALBU_BOVIN	Albumin OS=Bos taurus OX=9913 GN=ALB PE=1 SV=4	2620	71244	520.821	2	0	42.99	QTALVELLK	Delta:H(2)C(2) (N-term) [+26.02]
	ALBU_BOVIN	Albumin OS=Bos taurus OX=9913 GN=ALB PE=1 SV=4	2620	71244	520.821	2	0	48.45	QTALVELLK	Delta:H(2)C(2) (N-term) [+26.02]
	ALBU_BOVIN	Albumin OS=Bos taurus OX=9913 GN=ALB PE=1 SV=4	2620	71244	526.212	2	0	41.57	QNCDQFEK	Gln->pyro-Glu (N-term Q) [-17.03]
	ALBU_BOVIN	Albumin OS=Bos taurus OX=9913 GN=ALB PE=1 SV=4	2620	71244	536.324	2	1	42.47	KQTALVELLK	Gln->Gly (Q) [-71.04]
	ALBU_BOVIN	Albumin OS=Bos taurus OX=9913 GN=ALB PE=1 SV=4	2620	71244	536.76	2	0	43.82	SHCIAEVEK
	ALBU_BOVIN	Albumin OS=Bos taurus OX=9913 GN=ALB PE=1 SV=4	2620	71244	540.744	2	0	60.29	CCTESLVNR	Dehydro (C) [-1.01]
	ALBU_BOVIN	Albumin OS=Bos taurus OX=9913 GN=ALB PE=1 SV=4	2620	71244	554.262	2	0	39.76	EACFAVEGPK
	ALBU_BOVIN	Albumin OS=Bos taurus OX=9913 GN=ALB PE=1 SV=4	2620	71244	554.262	2	0	42.52	EACFAVEGPK
	ALBU_BOVIN	Albumin OS=Bos taurus OX=9913 GN=ALB PE=1 SV=4	2620	71244	561.239	2	0	60.87	CCTESLVNR	Ammonia-loss (N-term C) [-17.03]
	ALBU_BOVIN	Albumin OS=Bos taurus OX=9913 GN=ALB PE=1 SV=4	2620	71244	562.225	2	0	47.63	CCTESLVNR	ISD_z+2_ion (N-term) [-15.01]
	ALBU_BOVIN	Albumin OS=Bos taurus OX=9913 GN=ALB PE=1 SV=4	2620	71244	562.74	2	0	53.63	CCTESLVNR	Ethanolamine (C) [+43.04]
	ALBU_BOVIN	Albumin OS=Bos taurus OX=9913 GN=ALB PE=1 SV=4	2620	71244	565.27	2	0	43.69	SHCIAEVEK	Gly (S) [+57.02]
	ALBU_BOVIN	Albumin OS=Bos taurus OX=9913 GN=ALB PE=1 SV=4	2620	71244	565.27	2	0	40.39	SHCIAEVEK	Gly (S) [+57.02]
	ALBU_BOVIN	Albumin OS=Bos taurus OX=9913 GN=ALB PE=1 SV=4	2620	71244	569.769	2	0	54.65	CCTESLVNR
	ALBU_BOVIN	Albumin OS=Bos taurus OX=9913 GN=ALB PE=1 SV=4	2620	71244	569.769	2	0	54.69	CCTESLVNR
	ALBU_BOVIN	Albumin OS=Bos taurus OX=9913 GN=ALB PE=1 SV=4	2620	71244	570.76	2	0	48.6	CCTESLVNR	2 Delta:H(6)C(3)O(1) (C) [+58.04]
	ALBU_BOVIN	Albumin OS=Bos taurus OX=9913 GN=ALB PE=1 SV=4	2620	71244	570.76	2	0	48.39	CCTESLVNR	2 Delta:H(6)C(3)O(1) (C) [+58.04]
	ALBU_BOVIN	Albumin OS=Bos taurus OX=9913 GN=ALB PE=1 SV=4	2620	71244	571.862	2	1	58.13	KQTALVELLK
	ALBU_BOVIN	Albumin OS=Bos taurus OX=9913 GN=ALB PE=1 SV=4	2620	71244	571.862	2	1	63.14	KQTALVELLK
	ALBU_BOVIN	Albumin OS=Bos taurus OX=9913 GN=ALB PE=1 SV=4	2620	71244	581.784	2	0	67.39	CCDKPLLEK
	ALBU_BOVIN	Albumin OS=Bos taurus OX=9913 GN=ALB PE=1 SV=4	2620	71244	581.784	2	0	67.25	CCDKPLLEK
	ALBU_BOVIN	Albumin OS=Bos taurus OX=9913 GN=ALB PE=1 SV=4	2620	71244	582.319	2	0	60.32	LVNELTEFAK
	ALBU_BOVIN	Albumin OS=Bos taurus OX=9913 GN=ALB PE=1 SV=4	2620	71244	582.319	2	0	55.92	LVNELTEFAK
	ALBU_BOVIN	Albumin OS=Bos taurus OX=9913 GN=ALB PE=1 SV=4	2620	71244	582.319	2	0	55.87	LVNELTEFAK
	ALBU_BOVIN	Albumin OS=Bos taurus OX=9913 GN=ALB PE=1 SV=4	2620	71244	582.319	2	0	55.93	LVNELTEFAK
	ALBU_BOVIN	Albumin OS=Bos taurus OX=9913 GN=ALB PE=1 SV=4	2620	71244	582.333	2	0	56.47	LVNELTEFAK
	ALBU_BOVIN	Albumin OS=Bos taurus OX=9913 GN=ALB PE=1 SV=4	2620	71244	582.333	2	0	56.41	LVNELTEFAK
	ALBU_BOVIN	Albumin OS=Bos taurus OX=9913 GN=ALB PE=1 SV=4	2620	71244	582.333	2	0	53.16	LVNELTEFAK
	ALBU_BOVIN	Albumin OS=Bos taurus OX=9913 GN=ALB PE=1 SV=4	2620	71244	582.347	2	0	56.36	LVNELTEFAK
	ALBU_BOVIN	Albumin OS=Bos taurus OX=9913 GN=ALB PE=1 SV=4	2620	71244	582.347	2	0	53.18	LVNELTEFAK
	ALBU_BOVIN	Albumin OS=Bos taurus OX=9913 GN=ALB PE=1 SV=4	2620	71244	582.347	2	0	53.15	LVNELTEFAK
	ALBU_BOVIN	Albumin OS=Bos taurus OX=9913 GN=ALB PE=1 SV=4	2620	71244	583.752	2	0	56.59	CCTESLVNR	NEIAA (C) [+85.05]
	ALBU_BOVIN	Albumin OS=Bos taurus OX=9913 GN=ALB PE=1 SV=4	2620	71244	584.869	2	1	51.85	KQTALVELLK	Delta:H(2)C(2) (K) [+26.02]
	ALBU_BOVIN	Albumin OS=Bos taurus OX=9913 GN=ALB PE=1 SV=4	2620	71244	585.859	2	1	50.71	KQTALVELLK	Formyl (N-term) [+27.99]
	ALBU_BOVIN	Albumin OS=Bos taurus OX=9913 GN=ALB PE=1 SV=4	2620	71244	585.859	2	1	51.39	KQTALVELLK	Formyl (K) [+27.99]
	ALBU_BOVIN	Albumin OS=Bos taurus OX=9913 GN=ALB PE=1 SV=4	2620	71244	589.322	2	0	51.85	LVNELTEFAK	Methyl (N-term) [+14.02]
	ALBU_BOVIN	Albumin OS=Bos taurus OX=9913 GN=ALB PE=1 SV=4	2620	71244	592.866	2	1	53.69	KQTALVELLK	Trimethyl (K) [+42.05]
	ALBU_BOVIN	Albumin OS=Bos taurus OX=9913 GN=ALB PE=1 SV=4	2620	71244	596.317	2	0	53.65	LVNELTEFAK	Formyl (N-term) [+27.99]
	ALBU_BOVIN	Albumin OS=Bos taurus OX=9913 GN=ALB PE=1 SV=4	2620	71244	596.317	2	0	53.72	LVNELTEFAK	Formyl (N-term) [+27.99]
	ALBU_BOVIN	Albumin OS=Bos taurus OX=9913 GN=ALB PE=1 SV=4	2620	71244	598.264	2	0	62.04	CCTESLVNR	GlyGly (CKST) [+114.04]
	ALBU_BOVIN	Albumin OS=Bos taurus OX=9913 GN=ALB PE=1 SV=4	2620	71244	598.264	2	0	61.86	CCTESLVNR	GlyGly (CKST) [+114.04]
	ALBU_BOVIN	Albumin OS=Bos taurus OX=9913 GN=ALB PE=1 SV=4	2620	71244	601.759	2	0	42.84	VADESHAGCEK
	ALBU_BOVIN	Albumin OS=Bos taurus OX=9913 GN=ALB PE=1 SV=4	2620	71244	601.808	2	0	51.09	ECCDKPLLEK	Cys->Ala (C) [-31.97]
	ALBU_BOVIN	Albumin OS=Bos taurus OX=9913 GN=ALB PE=1 SV=4	2620	71244	601.808	2	0	54.85	ECCDKPLLEK	Cys->Ala (C) [-31.97]
	ALBU_BOVIN	Albumin OS=Bos taurus OX=9913 GN=ALB PE=1 SV=4	2620	71244	607.857	2	1	42.26	KQTALVELLK	Carboxyethyl (K) [+72.02]
	ALBU_BOVIN	Albumin OS=Bos taurus OX=9913 GN=ALB PE=1 SV=4	2620	71244	617.813	2	0	52.64	LVNELTEFAK	Propionamide (N-term) [+71.04]
	ALBU_BOVIN	Albumin OS=Bos taurus OX=9913 GN=ALB PE=1 SV=4	2620	71244	637.3	2	0	60.79	ECCDKPLLEK	Glu->pyro-Glu (N-term E) [-18.01]
	ALBU_BOVIN	Albumin OS=Bos taurus OX=9913 GN=ALB PE=1 SV=4	2620	71244	637.3	2	0	57.03	ECCDKPLLEK	Glu->pyro-Glu (N-term E) [-18.01]
	ALBU_BOVIN	Albumin OS=Bos taurus OX=9913 GN=ALB PE=1 SV=4	2620	71244	646.306	2	0	48.75	ECCDKPLLEK
	ALBU_BOVIN	Albumin OS=Bos taurus OX=9913 GN=ALB PE=1 SV=4	2620	71244	646.306	2	0	57.38	ECCDKPLLEK
	ALBU_BOVIN	Albumin OS=Bos taurus OX=9913 GN=ALB PE=1 SV=4	2620	71244	653.364	2	0	61.22	HLVDEPQNLIK
	ALBU_BOVIN	Albumin OS=Bos taurus OX=9913 GN=ALB PE=1 SV=4	2620	71244	653.364	2	0	57.12	HLVDEPQNLIK
	ALBU_BOVIN	Albumin OS=Bos taurus OX=9913 GN=ALB PE=1 SV=4	2620	71244	653.364	2	0	48.17	HLVDEPQNLIK
	ALBU_BOVIN	Albumin OS=Bos taurus OX=9913 GN=ALB PE=1 SV=4	2620	71244	653.364	2	0	32	HLVDEPQNLIK
	ALBU_BOVIN	Albumin OS=Bos taurus OX=9913 GN=ALB PE=1 SV=4	2620	71244	653.376	2	0	55.58	HLVDEPQNLIK
	ALBU_BOVIN	Albumin OS=Bos taurus OX=9913 GN=ALB PE=1 SV=4	2620	71244	653.376	2	0	55.93	HLVDEPQNLIK
	ALBU_BOVIN	Albumin OS=Bos taurus OX=9913 GN=ALB PE=1 SV=4	2620	71244	671.347	2	0	46.14	TVMENFVAFVDK	Asp->Gly (D) [-58.01]
	ALBU_BOVIN	Albumin OS=Bos taurus OX=9913 GN=ALB PE=1 SV=4	2620	71244	671.347	2	0	42.54	TVMENFVAFVDK	Glu->Ala (E) [-58.01]
	ALBU_BOVIN	Albumin OS=Bos taurus OX=9913 GN=ALB PE=1 SV=4	2620	71244	671.347	2	0	48.87	TVMENFVAFVDK	Glu->Ala (E) [-58.01]
	ALBU_BOVIN	Albumin OS=Bos taurus OX=9913 GN=ALB PE=1 SV=4	2620	71244	677.828	2	0	50.53	YICDNQDTISSK	Cys->Ala (C) [-31.97]
	ALBU_BOVIN	Albumin OS=Bos taurus OX=9913 GN=ALB PE=1 SV=4	2620	71244	677.828	2	0	44.63	YICDNQDTISSK	Cys->Ala (C) [-31.97]
	ALBU_BOVIN	Albumin OS=Bos taurus OX=9913 GN=ALB PE=1 SV=4	2620	71244	678.312	2	1	49.7	TLCDEFKADEK
	ALBU_BOVIN	Albumin OS=Bos taurus OX=9913 GN=ALB PE=1 SV=4	2620	71244	678.312	2	1	49.65	TLCDEFKADEK
	ALBU_BOVIN	Albumin OS=Bos taurus OX=9913 GN=ALB PE=1 SV=4	2620	71244	679.359	2	0	49.81	TVMENFVAFVDK	Val->Gly (V) [-42.05]
	ALBU_BOVIN	Albumin OS=Bos taurus OX=9913 GN=ALB PE=1 SV=4	2620	71244	679.359	2	0	89.83	TVMENFVAFVDK	Val->Gly (V) [-42.05]
	ALBU_BOVIN	Albumin OS=Bos taurus OX=9913 GN=ALB PE=1 SV=4	2620	71244	681.873	2	0	48.64	HLVDEPQNLIK	Carbamidomethyl (N-term) [+57.02]
	ALBU_BOVIN	Albumin OS=Bos taurus OX=9913 GN=ALB PE=1 SV=4	2620	71244	681.873	2	0	64.64	HLVDEPQNLIK	Val->Arg (V) [+57.03]
	ALBU_BOVIN	Albumin OS=Bos taurus OX=9913 GN=ALB PE=1 SV=4	2620	71244	681.873	2	0	47.47	HLVDEPQNLIK	Carbamidomethyl (N-term) [+57.02]
	ALBU_BOVIN	Albumin OS=Bos taurus OX=9913 GN=ALB PE=1 SV=4	2620	71244	691.347	2	0	86.56	TVMENFVAFVDK	Dehydrated STED (DEST) [-18.01]
	ALBU_BOVIN	Albumin OS=Bos taurus OX=9913 GN=ALB PE=1 SV=4	2620	71244	691.347	2	0	86.51	TVMENFVAFVDK	Dehydrated STED (DEST) [-18.01]
	ALBU_BOVIN	Albumin OS=Bos taurus OX=9913 GN=ALB PE=1 SV=4	2620	71244	691.347	2	0	70.16	TVMENFVAFVDK	Dehydrated STED (DEST) [-18.01]
	ALBU_BOVIN	Albumin OS=Bos taurus OX=9913 GN=ALB PE=1 SV=4	2620	71244	691.347	2	0	45.87	TVMENFVAFVDK	Dehydrated STED (DEST) [-18.01]
	ALBU_BOVIN	Albumin OS=Bos taurus OX=9913 GN=ALB PE=1 SV=4	2620	71244	693.358	2	0	86.79	TVMENFVAFVDK	Thr->Ser (T) [-14.02]
	ALBU_BOVIN	Albumin OS=Bos taurus OX=9913 GN=ALB PE=1 SV=4	2620	71244	693.358	2	0	86.55	TVMENFVAFVDK	Thr->Ser (T) [-14.02]
	ALBU_BOVIN	Albumin OS=Bos taurus OX=9913 GN=ALB PE=1 SV=4	2620	71244	697.829	2	0	68.54	TVMENFVAFVDK	Met->Aha (M) [-4.99]
	ALBU_BOVIN	Albumin OS=Bos taurus OX=9913 GN=ALB PE=1 SV=4	2620	71244	700.331	2	0	42.83	HADICTLPDTEK
	ALBU_BOVIN	Albumin OS=Bos taurus OX=9913 GN=ALB PE=1 SV=4	2620	71244	700.351	2	0	92.33	TVMENFVAFVDK
	ALBU_BOVIN	Albumin OS=Bos taurus OX=9913 GN=ALB PE=1 SV=4	2620	71244	700.351	2	0	84.92	TVMENFVAFVDK
	ALBU_BOVIN	Albumin OS=Bos taurus OX=9913 GN=ALB PE=1 SV=4	2620	71244	700.351	2	0	70.81	TVMENFVAFVDK
	ALBU_BOVIN	Albumin OS=Bos taurus OX=9913 GN=ALB PE=1 SV=4	2620	71244	700.351	2	0	44.03	TVMENFVAFVDK
	ALBU_BOVIN	Albumin OS=Bos taurus OX=9913 GN=ALB PE=1 SV=4	2620	71244	700.368	2	0	91.83	TVMENFVAFVDK
	ALBU_BOVIN	Albumin OS=Bos taurus OX=9913 GN=ALB PE=1 SV=4	2620	71244	700.368	2	0	91.76	TVMENFVAFVDK
	ALBU_BOVIN	Albumin OS=Bos taurus OX=9913 GN=ALB PE=1 SV=4	2620	71244	701.348	2	0	46.54	SLHTLFGDELCK	Dehydrated STED (DEST) [-18.01]
	ALBU_BOVIN	Albumin OS=Bos taurus OX=9913 GN=ALB PE=1 SV=4	2620	71244	708.349	2	0	71.38	TVMENFVAFVDK	Oxidation (M)
	ALBU_BOVIN	Albumin OS=Bos taurus OX=9913 GN=ALB PE=1 SV=4	2620	71244	708.349	2	0	39.67	TVMENFVAFVDK	Oxidation (M)
	ALBU_BOVIN	Albumin OS=Bos taurus OX=9913 GN=ALB PE=1 SV=4	2620	71244	710.352	2	0	46.47	SLHTLFGDELCK
	ALBU_BOVIN	Albumin OS=Bos taurus OX=9913 GN=ALB PE=1 SV=4	2620	71244	710.352	2	0	64.55	SLHTLFGDELCK
	ALBU_BOVIN	Albumin OS=Bos taurus OX=9913 GN=ALB PE=1 SV=4	2620	71244	710.352	2	0	33.84	SLHTLFGDELCK
	ALBU_BOVIN	Albumin OS=Bos taurus OX=9913 GN=ALB PE=1 SV=4	2620	71244	710.352	2	0	39.11	SLHTLFGDELCK
	ALBU_BOVIN	Albumin OS=Bos taurus OX=9913 GN=ALB PE=1 SV=4	2620	71244	713.32	2	0	58.94	YICDNQDTISSK	Dehydrated (Y) [-18.01]
	ALBU_BOVIN	Albumin OS=Bos taurus OX=9913 GN=ALB PE=1 SV=4	2620	71244	718.76	2	0	57.15	ETYGDMADCCEK	Oxidation (M); Glu->Ala (E) [-58.01]
	ALBU_BOVIN	Albumin OS=Bos taurus OX=9913 GN=ALB PE=1 SV=4	2620	71244	718.76	2	0	40.53	ETYGDMADCCEK	Oxidation (M); Glu->Ala (E) [-58.01]
	ALBU_BOVIN	Albumin OS=Bos taurus OX=9913 GN=ALB PE=1 SV=4	2620	71244	722.343	2	0	71.03	YICDNQDTISSK
	ALBU_BOVIN	Albumin OS=Bos taurus OX=9913 GN=ALB PE=1 SV=4	2620	71244	722.343	2	0	68.51	YICDNQDTISSK
	ALBU_BOVIN	Albumin OS=Bos taurus OX=9913 GN=ALB PE=1 SV=4	2620	71244	727.854	2	0	78.21	TVMENFVAFVDK	Thr->Arg (T) [+55.05]
	ALBU_BOVIN	Albumin OS=Bos taurus OX=9913 GN=ALB PE=1 SV=4	2620	71244	732.298	2	0	68.51	TCVADESHAGCEK
	ALBU_BOVIN	Albumin OS=Bos taurus OX=9913 GN=ALB PE=1 SV=4	2620	71244	732.298	2	0	61.54	TCVADESHAGCEK
	ALBU_BOVIN	Albumin OS=Bos taurus OX=9913 GN=ALB PE=1 SV=4	2620	71244	733.334	2	0	42.41	DDPHACYSTVFDK	Cys->Ala (C) [-31.97]
	ALBU_BOVIN	Albumin OS=Bos taurus OX=9913 GN=ALB PE=1 SV=4	2620	71244	739.766	2	0	37.01	ETYGDMADCCEK
	ALBU_BOVIN	Albumin OS=Bos taurus OX=9913 GN=ALB PE=1 SV=4	2620	71244	740.402	2	0	65.18	LGEYGFQNALIVR
	ALBU_BOVIN	Albumin OS=Bos taurus OX=9913 GN=ALB PE=1 SV=4	2620	71244	740.402	2	0	82.54	LGEYGFQNALIVR
	ALBU_BOVIN	Albumin OS=Bos taurus OX=9913 GN=ALB PE=1 SV=4	2620	71244	740.402	2	0	82.31	LGEYGFQNALIVR
	ALBU_BOVIN	Albumin OS=Bos taurus OX=9913 GN=ALB PE=1 SV=4	2620	71244	740.402	2	0	58.24	LGEYGFQNALIVR
	ALBU_BOVIN	Albumin OS=Bos taurus OX=9913 GN=ALB PE=1 SV=4	2620	71244	740.402	2	0	90.31	LGEYGFQNALIVR
	ALBU_BOVIN	Albumin OS=Bos taurus OX=9913 GN=ALB PE=1 SV=4	2620	71244	740.402	2	0	58.97	LGEYGFQNALIVR
	ALBU_BOVIN	Albumin OS=Bos taurus OX=9913 GN=ALB PE=1 SV=4	2620	71244	740.402	2	0	25.76	LGEYGFQNALIVR
	ALBU_BOVIN	Albumin OS=Bos taurus OX=9913 GN=ALB PE=1 SV=4	2620	71244	740.402	2	0	26.86	LGEYGFQNALIVR
	ALBU_BOVIN	Albumin OS=Bos taurus OX=9913 GN=ALB PE=1 SV=4	2620	71244	740.402	2	0	28.76	LGEYGFQNALIVR
	ALBU_BOVIN	Albumin OS=Bos taurus OX=9913 GN=ALB PE=1 SV=4	2620	71244	740.402	2	0	24.16	LGEYGFQNALIVR
	ALBU_BOVIN	Albumin OS=Bos taurus OX=9913 GN=ALB PE=1 SV=4	2620	71244	740.402	2	0	28.02	LGEYGFQNALIVR
	ALBU_BOVIN	Albumin OS=Bos taurus OX=9913 GN=ALB PE=1 SV=4	2620	71244	740.402	2	0	30.97	LGEYGFQNALIVR
	ALBU_BOVIN	Albumin OS=Bos taurus OX=9913 GN=ALB PE=1 SV=4	2620	71244	740.402	2	0	69.64	LGEYGFQNALIVR
	ALBU_BOVIN	Albumin OS=Bos taurus OX=9913 GN=ALB PE=1 SV=4	2620	71244	740.402	2	0	24.86	LGEYGFQNALIVR
	ALBU_BOVIN	Albumin OS=Bos taurus OX=9913 GN=ALB PE=1 SV=4	2620	71244	740.402	2	0	24.9	LGEYGFQNALIVR
	ALBU_BOVIN	Albumin OS=Bos taurus OX=9913 GN=ALB PE=1 SV=4	2620	71244	740.402	2	0	50.78	LGEYGFQNALIVR
	ALBU_BOVIN	Albumin OS=Bos taurus OX=9913 GN=ALB PE=1 SV=4	2620	71244	740.402	2	0	51.78	LGEYGFQNALIVR
	ALBU_BOVIN	Albumin OS=Bos taurus OX=9913 GN=ALB PE=1 SV=4	2620	71244	740.42	2	0	84.23	LGEYGFQNALIVR
	ALBU_BOVIN	Albumin OS=Bos taurus OX=9913 GN=ALB PE=1 SV=4	2620	71244	740.42	2	0	84.31	LGEYGFQNALIVR
	ALBU_BOVIN	Albumin OS=Bos taurus OX=9913 GN=ALB PE=1 SV=4	2620	71244	740.897	2	0	48.42	LGEYGFQNALIVR	Deamidated (NQ) [+0.98]
	ALBU_BOVIN	Albumin OS=Bos taurus OX=9913 GN=ALB PE=1 SV=4	2620	71244	740.897	2	0	48.52	LGEYGFQNALIVR	Deamidated (NQ) [+0.98]
	ALBU_BOVIN	Albumin OS=Bos taurus OX=9913 GN=ALB PE=1 SV=4	2620	71244	742.806	2	0	55.07	EYEATLEECCAK	Glu->pyro-Glu (N-term E) [-18.01]
	ALBU_BOVIN	Albumin OS=Bos taurus OX=9913 GN=ALB PE=1 SV=4	2620	71244	742.806	2	0	55.16	EYEATLEECCAK	Glu->pyro-Glu (N-term E) [-18.01]
	ALBU_BOVIN	Albumin OS=Bos taurus OX=9913 GN=ALB PE=1 SV=4	2620	71244	747.764	2	0	60.32	ETYGDMADCCEK	Oxidation (M)
	ALBU_BOVIN	Albumin OS=Bos taurus OX=9913 GN=ALB PE=1 SV=4	2620	71244	751.81	2	0	26.63	EYEATLEECCAK
	ALBU_BOVIN	Albumin OS=Bos taurus OX=9913 GN=ALB PE=1 SV=4	2620	71244	751.81	2	0	30.33	EYEATLEECCAK
	ALBU_BOVIN	Albumin OS=Bos taurus OX=9913 GN=ALB PE=1 SV=4	2620	71244	751.81	2	0	22.15	EYEATLEECCAK
	ALBU_BOVIN	Albumin OS=Bos taurus OX=9913 GN=ALB PE=1 SV=4	2620	71244	751.81	2	0	20.87	EYEATLEECCAK
	ALBU_BOVIN	Albumin OS=Bos taurus OX=9913 GN=ALB PE=1 SV=4	2620	71244	751.81	2	0	16.43	EYEATLEECCAK
	ALBU_BOVIN	Albumin OS=Bos taurus OX=9913 GN=ALB PE=1 SV=4	2620	71244	756.426	2	0	28.26	VPQVSTPTLVEVSR
	ALBU_BOVIN	Albumin OS=Bos taurus OX=9913 GN=ALB PE=1 SV=4	2620	71244	766.896	2	1	58.83	LKECCDKPLLEK
	ALBU_BOVIN	Albumin OS=Bos taurus OX=9913 GN=ALB PE=1 SV=4	2620	71244	766.896	2	1	33.47	LKECCDKPLLEK
	ALBU_BOVIN	Albumin OS=Bos taurus OX=9913 GN=ALB PE=1 SV=4	2620	71244	768.913	2	0	52.02	LGEYGFQNALIVR	Carbamidomethyl (N-term) [+57.02]
	ALBU_BOVIN	Albumin OS=Bos taurus OX=9913 GN=ALB PE=1 SV=4	2620	71244	768.913	2	0	53.12	LGEYGFQNALIVR	Carbamidomethyl (N-term) [+57.02]
	ALBU_BOVIN	Albumin OS=Bos taurus OX=9913 GN=ALB PE=1 SV=4	2620	71244	769.405	2	0	46.95	LGEYGFQNALIVR	Ala->Glu (A) [+58.01]
	ALBU_BOVIN	Albumin OS=Bos taurus OX=9913 GN=ALB PE=1 SV=4	2620	71244	773.951	2	1	31.55	LKHLVDEPQNLIK
	ALBU_BOVIN	Albumin OS=Bos taurus OX=9913 GN=ALB PE=1 SV=4	2620	71244	783.859	2	1	40.79	PNTLCDEFKADEK
	ALBU_BOVIN	Albumin OS=Bos taurus OX=9913 GN=ALB PE=1 SV=4	2620	71244	784.377	2	0	61.69	DAFLGSFLYEYSR
	ALBU_BOVIN	Albumin OS=Bos taurus OX=9913 GN=ALB PE=1 SV=4	2620	71244	784.377	2	0	52.34	DAFLGSFLYEYSR
	ALBU_BOVIN	Albumin OS=Bos taurus OX=9913 GN=ALB PE=1 SV=4	2620	71244	788.888	2	0	32.22	LKPDPNTLCDEFK
	ALBU_BOVIN	Albumin OS=Bos taurus OX=9913 GN=ALB PE=1 SV=4	2620	71244	804.371	2	1	42.73	AADDKEACFAVEGPK
	ALBU_BOVIN	Albumin OS=Bos taurus OX=9913 GN=ALB PE=1 SV=4	2620	71244	820.475	2	1	43.42	KVPQVSTPTLVEVSR
	ALBU_BOVIN	Albumin OS=Bos taurus OX=9913 GN=ALB PE=1 SV=4	2620	71244	820.475	2	1	40.63	KVPQVSTPTLVEVSR
	ALBU_BOVIN	Albumin OS=Bos taurus OX=9913 GN=ALB PE=1 SV=4	2620	71244	824.407	2	0	62.49	MPCTEDYLSLILNR	azole (C) [-20.03]
	ALBU_BOVIN	Albumin OS=Bos taurus OX=9913 GN=ALB PE=1 SV=4	2620	71244	834.42	2	0	70.92	MPCTEDYLSLILNR	Oxidation (M); Cys->Ser (C) [-15.98]
	ALBU_BOVIN	Albumin OS=Bos taurus OX=9913 GN=ALB PE=1 SV=4	2620	71244	834.42	2	0	70.89	MPCTEDYLSLILNR	Oxidation (M); Cys->Ser (C) [-15.98]
	ALBU_BOVIN	Albumin OS=Bos taurus OX=9913 GN=ALB PE=1 SV=4	2620	71244	838.918	2	0	88.11	MPCTEDYLSLILNR	Dethiomethyl (M) [-48.00]
	ALBU_BOVIN	Albumin OS=Bos taurus OX=9913 GN=ALB PE=1 SV=4	2620	71244	838.918	2	0	88.19	MPCTEDYLSLILNR	Dethiomethyl (M) [-48.00]
	ALBU_BOVIN	Albumin OS=Bos taurus OX=9913 GN=ALB PE=1 SV=4	2620	71244	839.402	2	0	71.67	MPCTEDYLSLILNR	Oxidation (M); Cys->Pro (C) [-5.96]
	ALBU_BOVIN	Albumin OS=Bos taurus OX=9913 GN=ALB PE=1 SV=4	2620	71244	846.909	2	0	46.11	MPCTEDYLSLILNR	Met->AspSA (M) [-32.01]
	ALBU_BOVIN	Albumin OS=Bos taurus OX=9913 GN=ALB PE=1 SV=4	2620	71244	846.909	2	0	45.03	MPCTEDYLSLILNR	Met->AspSA (M) [-32.01]
	ALBU_BOVIN	Albumin OS=Bos taurus OX=9913 GN=ALB PE=1 SV=4	2620	71244	847.919	2	0	80.8	MPCTEDYLSLILNR	Thr->Ala (T) [-30.01]
	ALBU_BOVIN	Albumin OS=Bos taurus OX=9913 GN=ALB PE=1 SV=4	2620	71244	847.919	2	0	73.14	MPCTEDYLSLILNR	Thr->Ala (T) [-30.01]
	ALBU_BOVIN	Albumin OS=Bos taurus OX=9913 GN=ALB PE=1 SV=4	2620	71244	847.919	2	0	55.71	MPCTEDYLSLILNR	Met->Thr (M) [-29.99]
	ALBU_BOVIN	Albumin OS=Bos taurus OX=9913 GN=ALB PE=1 SV=4	2620	71244	847.919	2	0	63.03	MPCTEDYLSLILNR	Met->Thr (M) [-29.99]
	ALBU_BOVIN	Albumin OS=Bos taurus OX=9913 GN=ALB PE=1 SV=4	2620	71244	847.919	2	0	68.46	MPCTEDYLSLILNR	Pro->Pyrrolidinone (P) [-30.01]
	ALBU_BOVIN	Albumin OS=Bos taurus OX=9913 GN=ALB PE=1 SV=4	2620	71244	847.919	2	0	59.89	MPCTEDYLSLILNR	Met->Thr (M) [-29.99]
	ALBU_BOVIN	Albumin OS=Bos taurus OX=9913 GN=ALB PE=1 SV=4	2620	71244	847.919	2	0	95.83	MPCTEDYLSLILNR	Met->Thr (M) [-29.99]
	ALBU_BOVIN	Albumin OS=Bos taurus OX=9913 GN=ALB PE=1 SV=4	2620	71244	847.919	2	0	95.85	MPCTEDYLSLILNR	Met->Thr (M) [-29.99]
	ALBU_BOVIN	Albumin OS=Bos taurus OX=9913 GN=ALB PE=1 SV=4	2620	71244	853.916	2	0	101.03	MPCTEDYLSLILNR	KG-NLE (M) [-17.96]
	ALBU_BOVIN	Albumin OS=Bos taurus OX=9913 GN=ALB PE=1 SV=4	2620	71244	853.916	2	0	101.03	MPCTEDYLSLILNR	KG-NLE (M) [-17.96]
	ALBU_BOVIN	Albumin OS=Bos taurus OX=9913 GN=ALB PE=1 SV=4	2620	71244	854.409	2	0	113.51	MPCTEDYLSLILNR	Met->Asn (M) [-17.00]
	ALBU_BOVIN	Albumin OS=Bos taurus OX=9913 GN=ALB PE=1 SV=4	2620	71244	854.409	2	0	113.92	MPCTEDYLSLILNR	Met->Asn (M) [-17.00]
	ALBU_BOVIN	Albumin OS=Bos taurus OX=9913 GN=ALB PE=1 SV=4	2620	71244	855.912	2	0	87.39	MPCTEDYLSLILNR	Oxidation (M); Thr->Ala (T) [-30.01]
	ALBU_BOVIN	Albumin OS=Bos taurus OX=9913 GN=ALB PE=1 SV=4	2620	71244	855.912	2	0	79.75	MPCTEDYLSLILNR	Oxidation (M); Thr->Ala (T) [-30.01]
	ALBU_BOVIN	Albumin OS=Bos taurus OX=9913 GN=ALB PE=1 SV=4	2620	71244	855.912	2	0	48.03	MPCTEDYLSLILNR	Oxidation (M); Pro->Pyrrolidinone (P) [-30.01]
	ALBU_BOVIN	Albumin OS=Bos taurus OX=9913 GN=ALB PE=1 SV=4	2620	71244	855.912	2	0	46.53	MPCTEDYLSLILNR	Oxidation (M); Pro->Pyrrolidinone (P) [-30.01]
	ALBU_BOVIN	Albumin OS=Bos taurus OX=9913 GN=ALB PE=1 SV=4	2620	71244	855.912	2	0	73.4	MPCTEDYLSLILNR	Oxidation (M); Pro->Pyrrolidinone (P) [-30.01]
	ALBU_BOVIN	Albumin OS=Bos taurus OX=9913 GN=ALB PE=1 SV=4	2620	71244	856.447	2	0	51.79	MPCTEDYLSLILNR	Ethanolyl (C) [+44.03]
	ALBU_BOVIN	Albumin OS=Bos taurus OX=9913 GN=ALB PE=1 SV=4	2620	71244	856.447	2	0	51.76	MPCTEDYLSLILNR	Ethanolyl (C) [+44.03]
	ALBU_BOVIN	Albumin OS=Bos taurus OX=9913 GN=ALB PE=1 SV=4	2620	71244	861.915	2	0	91.4	MPCTEDYLSLILNR	Met->Glu (M) [-2.00]
	ALBU_BOVIN	Albumin OS=Bos taurus OX=9913 GN=ALB PE=1 SV=4	2620	71244	861.915	2	0	91.26	MPCTEDYLSLILNR	Met->Glu (M) [-2.00]
	ALBU_BOVIN	Albumin OS=Bos taurus OX=9913 GN=ALB PE=1 SV=4	2620	71244	862.409	2	0	88.48	MPCTEDYLSLILNR	Delta:H(4)C(3)O(1) (C) [+56.03]
	ALBU_BOVIN	Albumin OS=Bos taurus OX=9913 GN=ALB PE=1 SV=4	2620	71244	862.92	2	0	93.32	MPCTEDYLSLILNR
	ALBU_BOVIN	Albumin OS=Bos taurus OX=9913 GN=ALB PE=1 SV=4	2620	71244	862.92	2	0	93.79	MPCTEDYLSLILNR
	ALBU_BOVIN	Albumin OS=Bos taurus OX=9913 GN=ALB PE=1 SV=4	2620	71244	862.92	2	0	66.45	MPCTEDYLSLILNR
	ALBU_BOVIN	Albumin OS=Bos taurus OX=9913 GN=ALB PE=1 SV=4	2620	71244	862.92	2	0	61.16	MPCTEDYLSLILNR
	ALBU_BOVIN	Albumin OS=Bos taurus OX=9913 GN=ALB PE=1 SV=4	2620	71244	862.92	2	0	29.56	MPCTEDYLSLILNR
	ALBU_BOVIN	Albumin OS=Bos taurus OX=9913 GN=ALB PE=1 SV=4	2620	71244	862.92	2	0	40.49	MPCTEDYLSLILNR
	ALBU_BOVIN	Albumin OS=Bos taurus OX=9913 GN=ALB PE=1 SV=4	2620	71244	862.92	2	0	34.04	MPCTEDYLSLILNR
	ALBU_BOVIN	Albumin OS=Bos taurus OX=9913 GN=ALB PE=1 SV=4	2620	71244	862.92	2	0	28.86	MPCTEDYLSLILNR
	ALBU_BOVIN	Albumin OS=Bos taurus OX=9913 GN=ALB PE=1 SV=4	2620	71244	862.92	2	0	48.01	MPCTEDYLSLILNR
	ALBU_BOVIN	Albumin OS=Bos taurus OX=9913 GN=ALB PE=1 SV=4	2620	71244	862.92	2	0	73.73	MPCTEDYLSLILNR
	ALBU_BOVIN	Albumin OS=Bos taurus OX=9913 GN=ALB PE=1 SV=4	2620	71244	862.92	2	0	91.22	MPCTEDYLSLILNR
	ALBU_BOVIN	Albumin OS=Bos taurus OX=9913 GN=ALB PE=1 SV=4	2620	71244	862.92	2	0	43.02	MPCTEDYLSLILNR
	ALBU_BOVIN	Albumin OS=Bos taurus OX=9913 GN=ALB PE=1 SV=4	2620	71244	863.419	2	0	96.7	MPCTEDYLSLILNR	Label:15N(1) (P) [+1.00]
	ALBU_BOVIN	Albumin OS=Bos taurus OX=9913 GN=ALB PE=1 SV=4	2620	71244	870.413	2	0	54.4	MPCTEDYLSLILNR	Oxidation (M); Delta:H(4)C(3)O(1) (C) [+56.03]
	ALBU_BOVIN	Albumin OS=Bos taurus OX=9913 GN=ALB PE=1 SV=4	2620	71244	870.425	2	0	58.9	MPCTEDYLSLILNR	Oxidation (M); Delta:H(4)C(3)O(1) (C) [+56.03]
	ALBU_BOVIN	Albumin OS=Bos taurus OX=9913 GN=ALB PE=1 SV=4	2620	71244	870.425	2	0	53.48	MPCTEDYLSLILNR	Oxidation (M); Delta:H(4)C(3)O(1) (C) [+56.03]
	ALBU_BOVIN	Albumin OS=Bos taurus OX=9913 GN=ALB PE=1 SV=4	2620	71244	870.921	2	0	85.05	MPCTEDYLSLILNR	Oxidation (M)
	ALBU_BOVIN	Albumin OS=Bos taurus OX=9913 GN=ALB PE=1 SV=4	2620	71244	870.921	2	0	107.49	MPCTEDYLSLILNR	Oxidation (M)
	ALBU_BOVIN	Albumin OS=Bos taurus OX=9913 GN=ALB PE=1 SV=4	2620	71244	870.921	2	0	86.9	MPCTEDYLSLILNR	Oxidation (M)
	ALBU_BOVIN	Albumin OS=Bos taurus OX=9913 GN=ALB PE=1 SV=4	2620	71244	871.416	2	0	82.28	MPCTEDYLSLILNR	Pro->Asn (P) [+16.99]
	ALBU_BOVIN	Albumin OS=Bos taurus OX=9913 GN=ALB PE=1 SV=4	2620	71244	874.357	2	0	52.3	YNGVFQECCQAEDK
	ALBU_BOVIN	Albumin OS=Bos taurus OX=9913 GN=ALB PE=1 SV=4	2620	71244	874.357	2	0	39.76	YNGVFQECCQAEDK
	ALBU_BOVIN	Albumin OS=Bos taurus OX=9913 GN=ALB PE=1 SV=4	2620	71244	875.335	2	0	49.77	ECCHGDLLECADDR
	ALBU_BOVIN	Albumin OS=Bos taurus OX=9913 GN=ALB PE=1 SV=4	2620	71244	875.422	2	0	87.95	MPCTEDYLSLILNR	Met->Arg (M) [+25.06]
	ALBU_BOVIN	Albumin OS=Bos taurus OX=9913 GN=ALB PE=1 SV=4	2620	71244	875.422	2	0	87.11	MPCTEDYLSLILNR	Met->Arg (M) [+25.06]
	ALBU_BOVIN	Albumin OS=Bos taurus OX=9913 GN=ALB PE=1 SV=4	2620	71244	876.92	2	0	43.06	MPCTEDYLSLILNR	Oxidation (M); Thr->Xle (T) [+12.04]
	ALBU_BOVIN	Albumin OS=Bos taurus OX=9913 GN=ALB PE=1 SV=4	2620	71244	876.92	2	0	56.39	MPCTEDYLSLILNR	Formyl (N-term) [+27.99]
	ALBU_BOVIN	Albumin OS=Bos taurus OX=9913 GN=ALB PE=1 SV=4	2620	71244	876.92	2	0	56.39	MPCTEDYLSLILNR	Formyl (N-term) [+27.99]
	ALBU_BOVIN	Albumin OS=Bos taurus OX=9913 GN=ALB PE=1 SV=4	2620	71244	877.416	2	0	76.33	MPCTEDYLSLILNR	Malonyl (C) [+86.00]
	ALBU_BOVIN	Albumin OS=Bos taurus OX=9913 GN=ALB PE=1 SV=4	2620	71244	877.416	2	0	65.69	MPCTEDYLSLILNR	Delta:H(5)C(2) (P) [+29.04]
	ALBU_BOVIN	Albumin OS=Bos taurus OX=9913 GN=ALB PE=1 SV=4	2620	71244	878.412	2	0	59.08	MPCTEDYLSLILNR	Pro->Lys (P) [+31.04]
	ALBU_BOVIN	Albumin OS=Bos taurus OX=9913 GN=ALB PE=1 SV=4	2620	71244	878.412	2	0	73.84	MPCTEDYLSLILNR	Pro->Lys (P) [+31.04]
	ALBU_BOVIN	Albumin OS=Bos taurus OX=9913 GN=ALB PE=1 SV=4	2620	71244	878.925	2	0	96.79	MPCTEDYLSLILNR	Oxidation (M); Methyl:2H(2) (N-term) [+16.03]
	ALBU_BOVIN	Albumin OS=Bos taurus OX=9913 GN=ALB PE=1 SV=4	2620	71244	878.925	2	0	97.21	MPCTEDYLSLILNR	Oxidation (M); Methyl:2H(2) (N-term) [+16.03]
	ALBU_BOVIN	Albumin OS=Bos taurus OX=9913 GN=ALB PE=1 SV=4	2620	71244	884.409	2	0	40.72	MPCTEDYLSLILNR	Ub-Br2 (C) [+100.06]
	ALBU_BOVIN	Albumin OS=Bos taurus OX=9913 GN=ALB PE=1 SV=4	2620	71244	884.427	2	0	90.3	MPCTEDYLSLILNR	Carbamyl (N-term) [+43.01]
	ALBU_BOVIN	Albumin OS=Bos taurus OX=9913 GN=ALB PE=1 SV=4	2620	71244	884.427	2	0	73.97	MPCTEDYLSLILNR	Carbamyl (N-term) [+43.01]
	ALBU_BOVIN	Albumin OS=Bos taurus OX=9913 GN=ALB PE=1 SV=4	2620	71244	884.918	2	0	57.75	MPCTEDYLSLILNR	Oxidation (M); NEIAA (C) [+85.05]
	ALBU_BOVIN	Albumin OS=Bos taurus OX=9913 GN=ALB PE=1 SV=4	2620	71244	885.418	2	0	83.3	MPCTEDYLSLILNR	Nitro (Y) [+44.99]
	ALBU_BOVIN	Albumin OS=Bos taurus OX=9913 GN=ALB PE=1 SV=4	2620	71244	885.418	2	0	45.15	MPCTEDYLSLILNR	Acetyl:2H(3) (Y) [+45.03]
	ALBU_BOVIN	Albumin OS=Bos taurus OX=9913 GN=ALB PE=1 SV=4	2620	71244	891.435	2	0	52.69	MPCTEDYLSLILNR	Carbamidomethyl (N-term) [+57.02]
	ALBU_BOVIN	Albumin OS=Bos taurus OX=9913 GN=ALB PE=1 SV=4	2620	71244	899.432	2	0	41.82	MPCTEDYLSLILNR	Oxidation (M); Carbamidomethyl (N-term) [+57.02]
	ALBU_BOVIN	Albumin OS=Bos taurus OX=9913 GN=ALB PE=1 SV=4	2620	71244	905.927	2	0	59.55	MPCTEDYLSLILNR	Nethylmaleimide+water (C) [+143.06]
	ALBU_BOVIN	Albumin OS=Bos taurus OX=9913 GN=ALB PE=1 SV=4	2620	71244	907.919	2	1	63.98	LAKEYEATLEECCAK
	ALBU_BOVIN	Albumin OS=Bos taurus OX=9913 GN=ALB PE=1 SV=4	2620	71244	907.919	2	1	63.42	LAKEYEATLEECCAK
	ALBU_BOVIN	Albumin OS=Bos taurus OX=9913 GN=ALB PE=1 SV=4	2620	71244	941.934	2	1	49.76	CCAADDKEACFAVEGPK	Thiazolidine (C) [+12.00]
	ALBU_BOVIN	Albumin OS=Bos taurus OX=9913 GN=ALB PE=1 SV=4	2620	71244	941.934	2	1	49.64	CCAADDKEACFAVEGPK	Thiazolidine (C) [+12.00]
	ALBU_BOVIN	Albumin OS=Bos taurus OX=9913 GN=ALB PE=1 SV=4	2620	71244	951.441	2	1	40.15	NECFLSHKDDSPDLPK
	ALBU_BOVIN	Albumin OS=Bos taurus OX=9913 GN=ALB PE=1 SV=4	2620	71244	954.463	2	0	34.55	LFTFHADICTLPDTEK
	ALBU_BOVIN	Albumin OS=Bos taurus OX=9913 GN=ALB PE=1 SV=4	2620	71244	955.889	2	1	43.62	CCAADDKEACFAVEGPK	Ammonia-loss (N-term C) [-17.03]
	ALBU_BOVIN	Albumin OS=Bos taurus OX=9913 GN=ALB PE=1 SV=4	2620	71244	964.403	2	1	26.66	CCAADDKEACFAVEGPK
	ALBU_BOVIN	Albumin OS=Bos taurus OX=9913 GN=ALB PE=1 SV=4	2620	71244	972.395	2	1	41.85	CCAADDKEACFAVEGPK	Oxidation (D) [+15.99]
	ALBU_BOVIN	Albumin OS=Bos taurus OX=9913 GN=ALB PE=1 SV=4	2620	71244	972.395	2	1	80.46	CCAADDKEACFAVEGPK	Methyl:2H(2) (N-term) [+16.03]
	ALBU_BOVIN	Albumin OS=Bos taurus OX=9913 GN=ALB PE=1 SV=4	2620	71244	1124.47	2	1	33.83	ECCHGDLLECADDRADLAK
	ALBU_BOVIN	Albumin OS=Bos taurus OX=9913 GN=ALB PE=1 SV=4	2620	71244	1237.59	2	1	47.76	DAIPENLPPLTADFAEDKDVCK	Oxidation (P) [+15.99]
2	GPMI_CAEEL	2,3-bisphosphoglycerate-independent phosphoglycerate mutase OS=Caenorhabditis elegans OX=6239 GN=ipgm-1 PE=1 SV=1	1513	59758	329.219	2	0	42.46	INLAVK
	GPMI_CAEEL	2,3-bisphosphoglycerate-independent phosphoglycerate mutase OS=Caenorhabditis elegans OX=6239 GN=ipgm-1 PE=1 SV=1	1513	59758	410.204	2	0	34.66	FVDPADR
	GPMI_CAEEL	2,3-bisphosphoglycerate-independent phosphoglycerate mutase OS=Caenorhabditis elegans OX=6239 GN=ipgm-1 PE=1 SV=1	1513	59758	480.762	2	0	43.24	SLFPPASNK
	GPMI_CAEEL	2,3-bisphosphoglycerate-independent phosphoglycerate mutase OS=Caenorhabditis elegans OX=6239 GN=ipgm-1 PE=1 SV=1	1513	59758	531.739	2	0	49.9	EISAAMGMDR	Glu->pyro-Glu (N-term E) [-18.01]
	GPMI_CAEEL	2,3-bisphosphoglycerate-independent phosphoglycerate mutase OS=Caenorhabditis elegans OX=6239 GN=ipgm-1 PE=1 SV=1	1513	59758	531.739	2	0	46.58	EISAAMGMDR	Glu->pyro-Glu (N-term E) [-18.01]
	GPMI_CAEEL	2,3-bisphosphoglycerate-independent phosphoglycerate mutase OS=Caenorhabditis elegans OX=6239 GN=ipgm-1 PE=1 SV=1	1513	59758	579.783	2	0	46.8	ACEATDIAIGR	Dehydrated STED (DEST) [-18.01]
	GPMI_CAEEL	2,3-bisphosphoglycerate-independent phosphoglycerate mutase OS=Caenorhabditis elegans OX=6239 GN=ipgm-1 PE=1 SV=1	1513	59758	588.788	2	0	62.15	ACEATDIAIGR
	GPMI_CAEEL	2,3-bisphosphoglycerate-independent phosphoglycerate mutase OS=Caenorhabditis elegans OX=6239 GN=ipgm-1 PE=1 SV=1	1513	59758	588.788	2	0	34.76	ACEATDIAIGR
	GPMI_CAEEL	2,3-bisphosphoglycerate-independent phosphoglycerate mutase OS=Caenorhabditis elegans OX=6239 GN=ipgm-1 PE=1 SV=1	1513	59758	588.788	2	0	38.04	ACEATDIAIGR
	GPMI_CAEEL	2,3-bisphosphoglycerate-independent phosphoglycerate mutase OS=Caenorhabditis elegans OX=6239 GN=ipgm-1 PE=1 SV=1	1513	59758	588.801	2	0	68.3	ACEATDIAIGR
	GPMI_CAEEL	2,3-bisphosphoglycerate-independent phosphoglycerate mutase OS=Caenorhabditis elegans OX=6239 GN=ipgm-1 PE=1 SV=1	1513	59758	588.801	2	0	82.22	ACEATDIAIGR
	GPMI_CAEEL	2,3-bisphosphoglycerate-independent phosphoglycerate mutase OS=Caenorhabditis elegans OX=6239 GN=ipgm-1 PE=1 SV=1	1513	59758	598.346	2	0	42.7	VPLTLSHPGFK
	GPMI_CAEEL	2,3-bisphosphoglycerate-independent phosphoglycerate mutase OS=Caenorhabditis elegans OX=6239 GN=ipgm-1 PE=1 SV=1	1513	59758	598.346	2	0	46.82	VPLTLSHPGFK
	GPMI_CAEEL	2,3-bisphosphoglycerate-independent phosphoglycerate mutase OS=Caenorhabditis elegans OX=6239 GN=ipgm-1 PE=1 SV=1	1513	59758	598.346	2	0	49.99	VPLTLSHPGFK
	GPMI_CAEEL	2,3-bisphosphoglycerate-independent phosphoglycerate mutase OS=Caenorhabditis elegans OX=6239 GN=ipgm-1 PE=1 SV=1	1513	59758	598.346	2	0	37.1	VPLTLSHPGFK
	GPMI_CAEEL	2,3-bisphosphoglycerate-independent phosphoglycerate mutase OS=Caenorhabditis elegans OX=6239 GN=ipgm-1 PE=1 SV=1	1513	59758	618.768	2	0	62.55	SQFHCAETEK
	GPMI_CAEEL	2,3-bisphosphoglycerate-independent phosphoglycerate mutase OS=Caenorhabditis elegans OX=6239 GN=ipgm-1 PE=1 SV=1	1513	59758	618.768	2	0	51.08	SQFHCAETEK
	GPMI_CAEEL	2,3-bisphosphoglycerate-independent phosphoglycerate mutase OS=Caenorhabditis elegans OX=6239 GN=ipgm-1 PE=1 SV=1	1513	59758	642.339	2	0	48.41	NVLAEWLAEQK	Ammonia-loss (N) [-17.03]
	GPMI_CAEEL	2,3-bisphosphoglycerate-independent phosphoglycerate mutase OS=Caenorhabditis elegans OX=6239 GN=ipgm-1 PE=1 SV=1	1513	59758	642.339	2	0	48.4	NVLAEWLAEQK	Ammonia-loss (N) [-17.03]
	GPMI_CAEEL	2,3-bisphosphoglycerate-independent phosphoglycerate mutase OS=Caenorhabditis elegans OX=6239 GN=ipgm-1 PE=1 SV=1	1513	59758	650.849	2	0	54.99	NVLAEWLAEQK
	GPMI_CAEEL	2,3-bisphosphoglycerate-independent phosphoglycerate mutase OS=Caenorhabditis elegans OX=6239 GN=ipgm-1 PE=1 SV=1	1513	59758	650.849	2	0	51.26	NVLAEWLAEQK
	GPMI_CAEEL	2,3-bisphosphoglycerate-independent phosphoglycerate mutase OS=Caenorhabditis elegans OX=6239 GN=ipgm-1 PE=1 SV=1	1513	59758	650.849	2	0	52.03	NVLAEWLAEQK
	GPMI_CAEEL	2,3-bisphosphoglycerate-independent phosphoglycerate mutase OS=Caenorhabditis elegans OX=6239 GN=ipgm-1 PE=1 SV=1	1513	59758	650.849	2	0	32.79	NVLAEWLAEQK
	GPMI_CAEEL	2,3-bisphosphoglycerate-independent phosphoglycerate mutase OS=Caenorhabditis elegans OX=6239 GN=ipgm-1 PE=1 SV=1	1513	59758	650.865	2	0	49.2	NVLAEWLAEQK
	GPMI_CAEEL	2,3-bisphosphoglycerate-independent phosphoglycerate mutase OS=Caenorhabditis elegans OX=6239 GN=ipgm-1 PE=1 SV=1	1513	59758	650.865	2	0	50.45	NVLAEWLAEQK
	GPMI_CAEEL	2,3-bisphosphoglycerate-independent phosphoglycerate mutase OS=Caenorhabditis elegans OX=6239 GN=ipgm-1 PE=1 SV=1	1513	59758	663.786	2	0	49.92	VSQFHCAETEK	Trioxidation (C) [+47.98]
	GPMI_CAEEL	2,3-bisphosphoglycerate-independent phosphoglycerate mutase OS=Caenorhabditis elegans OX=6239 GN=ipgm-1 PE=1 SV=1	1513	59758	666.844	2	0	48.13	NVLAEWLAEQK	Sulfide (W) [+31.97]
	GPMI_CAEEL	2,3-bisphosphoglycerate-independent phosphoglycerate mutase OS=Caenorhabditis elegans OX=6239 GN=ipgm-1 PE=1 SV=1	1513	59758	668.304	2	0	58.99	VSQFHCAETEK
	GPMI_CAEEL	2,3-bisphosphoglycerate-independent phosphoglycerate mutase OS=Caenorhabditis elegans OX=6239 GN=ipgm-1 PE=1 SV=1	1513	59758	668.304	2	0	61.08	VSQFHCAETEK
	GPMI_CAEEL	2,3-bisphosphoglycerate-independent phosphoglycerate mutase OS=Caenorhabditis elegans OX=6239 GN=ipgm-1 PE=1 SV=1	1513	59758	673.342	2	0	48.55	NVLAEWLAEQK	Nitro (W) [+44.99]
	GPMI_CAEEL	2,3-bisphosphoglycerate-independent phosphoglycerate mutase OS=Caenorhabditis elegans OX=6239 GN=ipgm-1 PE=1 SV=1	1513	59758	676.304	2	0	77.3	GMAMANNSSVANK	Oxidation (M); Amidine (N-term) [+41.03]
	GPMI_CAEEL	2,3-bisphosphoglycerate-independent phosphoglycerate mutase OS=Caenorhabditis elegans OX=6239 GN=ipgm-1 PE=1 SV=1	1513	59758	691.315	2	1	59.91	RGMAMANNSSVANK	Oxidation (M); Arg->Ala (R) [-85.06]
	GPMI_CAEEL	2,3-bisphosphoglycerate-independent phosphoglycerate mutase OS=Caenorhabditis elegans OX=6239 GN=ipgm-1 PE=1 SV=1	1513	59758	691.324	2	0	73.9	GMAMANNSSVANK	glycidamide (N-term) [+87.03]
	GPMI_CAEEL	2,3-bisphosphoglycerate-independent phosphoglycerate mutase OS=Caenorhabditis elegans OX=6239 GN=ipgm-1 PE=1 SV=1	1513	59758	699.313	2	0	79.79	GMAMANNSSVANK	2 Oxidation (M); Propionamide (N-term) [+71.04]
	GPMI_CAEEL	2,3-bisphosphoglycerate-independent phosphoglycerate mutase OS=Caenorhabditis elegans OX=6239 GN=ipgm-1 PE=1 SV=1	1513	59758	699.313	2	0	81.62	GMAMANNSSVANK	Oxidation (M); glycidamide (N-term) [+87.03]
	GPMI_CAEEL	2,3-bisphosphoglycerate-independent phosphoglycerate mutase OS=Caenorhabditis elegans OX=6239 GN=ipgm-1 PE=1 SV=1	1513	59758	718.854	2	0	43.41	FVTNESLVDACDR	Cys->Ala (C) [-31.97]
	GPMI_CAEEL	2,3-bisphosphoglycerate-independent phosphoglycerate mutase OS=Caenorhabditis elegans OX=6239 GN=ipgm-1 PE=1 SV=1	1513	59758	726.852	2	0	42.29	FVTNESLVDACDR	Cys->Ser (C) [-15.98]
	GPMI_CAEEL	2,3-bisphosphoglycerate-independent phosphoglycerate mutase OS=Caenorhabditis elegans OX=6239 GN=ipgm-1 PE=1 SV=1	1513	59758	727.822	2	1	95.8	RGMAMANNSSVANK	Label:13C(4) (M) [+4.01]
	GPMI_CAEEL	2,3-bisphosphoglycerate-independent phosphoglycerate mutase OS=Caenorhabditis elegans OX=6239 GN=ipgm-1 PE=1 SV=1	1513	59758	735.778	2	0	63.03	GMAMANNSSVANK	Oxidation (M); 2 Sulfo (STY) [+79.96]
	GPMI_CAEEL	2,3-bisphosphoglycerate-independent phosphoglycerate mutase OS=Caenorhabditis elegans OX=6239 GN=ipgm-1 PE=1 SV=1	1513	59758	754.351	2	0	92.4	FVTNESLVDACDR	Phe->Glu (F) [-18.03]
	GPMI_CAEEL	2,3-bisphosphoglycerate-independent phosphoglycerate mutase OS=Caenorhabditis elegans OX=6239 GN=ipgm-1 PE=1 SV=1	1513	59758	754.351	2	0	75.05	FVTNESLVDACDR	Phe->Glu (F) [-18.03]
	GPMI_CAEEL	2,3-bisphosphoglycerate-independent phosphoglycerate mutase OS=Caenorhabditis elegans OX=6239 GN=ipgm-1 PE=1 SV=1	1513	59758	754.838	2	0	54.31	FVTNESLVDACDR	Ammonia-loss (N) [-17.03]
	GPMI_CAEEL	2,3-bisphosphoglycerate-independent phosphoglycerate mutase OS=Caenorhabditis elegans OX=6239 GN=ipgm-1 PE=1 SV=1	1513	59758	754.838	2	0	46.95	FVTNESLVDACDR	Ammonia-loss (N) [-17.03]
	GPMI_CAEEL	2,3-bisphosphoglycerate-independent phosphoglycerate mutase OS=Caenorhabditis elegans OX=6239 GN=ipgm-1 PE=1 SV=1	1513	59758	763.352	2	0	56.92	FVTNESLVDACDR
	GPMI_CAEEL	2,3-bisphosphoglycerate-independent phosphoglycerate mutase OS=Caenorhabditis elegans OX=6239 GN=ipgm-1 PE=1 SV=1	1513	59758	763.352	2	0	56.76	FVTNESLVDACDR
	GPMI_CAEEL	2,3-bisphosphoglycerate-independent phosphoglycerate mutase OS=Caenorhabditis elegans OX=6239 GN=ipgm-1 PE=1 SV=1	1513	59758	763.352	2	0	45.85	FVTNESLVDACDR
	GPMI_CAEEL	2,3-bisphosphoglycerate-independent phosphoglycerate mutase OS=Caenorhabditis elegans OX=6239 GN=ipgm-1 PE=1 SV=1	1513	59758	763.352	2	0	60.32	FVTNESLVDACDR
	GPMI_CAEEL	2,3-bisphosphoglycerate-independent phosphoglycerate mutase OS=Caenorhabditis elegans OX=6239 GN=ipgm-1 PE=1 SV=1	1513	59758	763.846	2	0	55.65	FVTNESLVDACDR	Label:15N(1) (F) [+1.00]
	GPMI_CAEEL	2,3-bisphosphoglycerate-independent phosphoglycerate mutase OS=Caenorhabditis elegans OX=6239 GN=ipgm-1 PE=1 SV=1	1513	59758	770.359	2	0	92.29	FVTNESLVDACDR	Methyl (N-term) [+14.02]
	GPMI_CAEEL	2,3-bisphosphoglycerate-independent phosphoglycerate mutase OS=Caenorhabditis elegans OX=6239 GN=ipgm-1 PE=1 SV=1	1513	59758	770.359	2	0	92.29	FVTNESLVDACDR	Methyl (N-term) [+14.02]
	GPMI_CAEEL	2,3-bisphosphoglycerate-independent phosphoglycerate mutase OS=Caenorhabditis elegans OX=6239 GN=ipgm-1 PE=1 SV=1	1513	59758	791.863	2	0	43.16	FVTNESLVDACDR	Carbamidomethyl (N-term) [+57.02]
	GPMI_CAEEL	2,3-bisphosphoglycerate-independent phosphoglycerate mutase OS=Caenorhabditis elegans OX=6239 GN=ipgm-1 PE=1 SV=1	1513	59758	816.396	2	0	78.01	VQNDDTIIFFDYR	Gln->Asn (Q) [-14.02]
	GPMI_CAEEL	2,3-bisphosphoglycerate-independent phosphoglycerate mutase OS=Caenorhabditis elegans OX=6239 GN=ipgm-1 PE=1 SV=1	1513	59758	816.396	2	0	77.93	VQNDDTIIFFDYR	Gln->Asn (Q) [-14.02]
	GPMI_CAEEL	2,3-bisphosphoglycerate-independent phosphoglycerate mutase OS=Caenorhabditis elegans OX=6239 GN=ipgm-1 PE=1 SV=1	1513	59758	823.399	2	0	85.57	VQNDDTIIFFDYR
	GPMI_CAEEL	2,3-bisphosphoglycerate-independent phosphoglycerate mutase OS=Caenorhabditis elegans OX=6239 GN=ipgm-1 PE=1 SV=1	1513	59758	823.399	2	0	39.3	VQNDDTIIFFDYR
	GPMI_CAEEL	2,3-bisphosphoglycerate-independent phosphoglycerate mutase OS=Caenorhabditis elegans OX=6239 GN=ipgm-1 PE=1 SV=1	1513	59758	865.402	2	0	62.92	HGYSLMVTADHGNAEK
	GPMI_CAEEL	2,3-bisphosphoglycerate-independent phosphoglycerate mutase OS=Caenorhabditis elegans OX=6239 GN=ipgm-1 PE=1 SV=1	1513	59758	865.402	2	0	108.54	HGYSLMVTADHGNAEK
	GPMI_CAEEL	2,3-bisphosphoglycerate-independent phosphoglycerate mutase OS=Caenorhabditis elegans OX=6239 GN=ipgm-1 PE=1 SV=1	1513	59758	873.4	2	0	39.11	HGYSLMVTADHGNAEK	Oxidation (M)
	GPMI_CAEEL	2,3-bisphosphoglycerate-independent phosphoglycerate mutase OS=Caenorhabditis elegans OX=6239 GN=ipgm-1 PE=1 SV=1	1513	59758	873.4	2	0	41.41	HGYSLMVTADHGNAEK	Oxidation (M)
	GPMI_CAEEL	2,3-bisphosphoglycerate-independent phosphoglycerate mutase OS=Caenorhabditis elegans OX=6239 GN=ipgm-1 PE=1 SV=1	1513	59758	893.911	2	0	41.21	HGYSLMVTADHGNAEK	Carbamidomethyl (M) [+57.02]
	GPMI_CAEEL	2,3-bisphosphoglycerate-independent phosphoglycerate mutase OS=Caenorhabditis elegans OX=6239 GN=ipgm-1 PE=1 SV=1	1513	59758	893.911	2	0	43.92	HGYSLMVTADHGNAEK	Carbamidomethyl (M) [+57.02]
	GPMI_CAEEL	2,3-bisphosphoglycerate-independent phosphoglycerate mutase OS=Caenorhabditis elegans OX=6239 GN=ipgm-1 PE=1 SV=1	1513	59758	902.423	2	0	42.92	VATYDLQPEMSAAGVADK	Tyr->Thr (Y) [-62.02]
	GPMI_CAEEL	2,3-bisphosphoglycerate-independent phosphoglycerate mutase OS=Caenorhabditis elegans OX=6239 GN=ipgm-1 PE=1 SV=1	1513	59758	902.423	2	0	40.28	VATYDLQPEMSAAGVADK	Tyr->Thr (Y) [-62.02]
	GPMI_CAEEL	2,3-bisphosphoglycerate-independent phosphoglycerate mutase OS=Caenorhabditis elegans OX=6239 GN=ipgm-1 PE=1 SV=1	1513	59758	919.391	2	0	53.32	VATYDLQPEMSAAGVADK	Oxidation (M); Thr->Gly (T) [-44.03]
	GPMI_CAEEL	2,3-bisphosphoglycerate-independent phosphoglycerate mutase OS=Caenorhabditis elegans OX=6239 GN=ipgm-1 PE=1 SV=1	1513	59758	924.446	2	0	45.64	VATYDLQPEMSAAGVADK	Dehydrated (Y) [-18.01]
	GPMI_CAEEL	2,3-bisphosphoglycerate-independent phosphoglycerate mutase OS=Caenorhabditis elegans OX=6239 GN=ipgm-1 PE=1 SV=1	1513	59758	933.457	2	0	82.73	VATYDLQPEMSAAGVADK
	GPMI_CAEEL	2,3-bisphosphoglycerate-independent phosphoglycerate mutase OS=Caenorhabditis elegans OX=6239 GN=ipgm-1 PE=1 SV=1	1513	59758	933.457	2	0	35.95	VATYDLQPEMSAAGVADK
	GPMI_CAEEL	2,3-bisphosphoglycerate-independent phosphoglycerate mutase OS=Caenorhabditis elegans OX=6239 GN=ipgm-1 PE=1 SV=1	1513	59758	933.457	2	0	86.48	VATYDLQPEMSAAGVADK
	GPMI_CAEEL	2,3-bisphosphoglycerate-independent phosphoglycerate mutase OS=Caenorhabditis elegans OX=6239 GN=ipgm-1 PE=1 SV=1	1513	59758	933.945	2	0	53.47	VATYDLQPEMSAAGVADK	Oxidation (M); Glu->Asn (E) [-15.00]
	GPMI_CAEEL	2,3-bisphosphoglycerate-independent phosphoglycerate mutase OS=Caenorhabditis elegans OX=6239 GN=ipgm-1 PE=1 SV=1	1513	59758	941.445	2	1	37.95	NNKFVTNESLVDACDR
	GPMI_CAEEL	2,3-bisphosphoglycerate-independent phosphoglycerate mutase OS=Caenorhabditis elegans OX=6239 GN=ipgm-1 PE=1 SV=1	1513	59758	941.445	2	0	35.9	VATYDLQPEMSAAGVADK	Oxidation (M)
	GPMI_CAEEL	2,3-bisphosphoglycerate-independent phosphoglycerate mutase OS=Caenorhabditis elegans OX=6239 GN=ipgm-1 PE=1 SV=1	1513	59758	941.445	2	0	42.98	VATYDLQPEMSAAGVADK	Oxidation (M)
	GPMI_CAEEL	2,3-bisphosphoglycerate-independent phosphoglycerate mutase OS=Caenorhabditis elegans OX=6239 GN=ipgm-1 PE=1 SV=1	1513	59758	941.445	2	0	49.98	LAHPSNLQVYGMTQYK	Oxidation (M); Oxidation (HW) [+15.99]
	GPMI_CAEEL	2,3-bisphosphoglycerate-independent phosphoglycerate mutase OS=Caenorhabditis elegans OX=6239 GN=ipgm-1 PE=1 SV=1	1513	59758	941.46	2	0	60.94	VATYDLQPEMSAAGVADK	Oxidation (V) [+15.99]
	GPMI_CAEEL	2,3-bisphosphoglycerate-independent phosphoglycerate mutase OS=Caenorhabditis elegans OX=6239 GN=ipgm-1 PE=1 SV=1	1513	59758	941.46	2	0	65.47	VATYDLQPEMSAAGVADK	Methyl:2H(2) (N-term) [+16.03]
	GPMI_CAEEL	2,3-bisphosphoglycerate-independent phosphoglycerate mutase OS=Caenorhabditis elegans OX=6239 GN=ipgm-1 PE=1 SV=1	1513	59758	961.961	2	0	44.37	VATYDLQPEMSAAGVADK	Val->Arg (V) [+57.03]
	GPMI_CAEEL	2,3-bisphosphoglycerate-independent phosphoglycerate mutase OS=Caenorhabditis elegans OX=6239 GN=ipgm-1 PE=1 SV=1	1513	59758	961.961	2	0	45.83	VATYDLQPEMSAAGVADK	Val->Arg (V) [+57.03]
	GPMI_CAEEL	2,3-bisphosphoglycerate-independent phosphoglycerate mutase OS=Caenorhabditis elegans OX=6239 GN=ipgm-1 PE=1 SV=1	1513	59758	1009.03	2	0	48.97	AADETDEFLKPIILQGEK
	GPMI_CAEEL	2,3-bisphosphoglycerate-independent phosphoglycerate mutase OS=Caenorhabditis elegans OX=6239 GN=ipgm-1 PE=1 SV=1	1513	59758	1010.49	2	0	51.07	FVTNESLVDACDR	HexNAc(1)NeuAc(1) (ST) [+494.17]
	GPMI_CAEEL	2,3-bisphosphoglycerate-independent phosphoglycerate mutase OS=Caenorhabditis elegans OX=6239 GN=ipgm-1 PE=1 SV=1	1513	59758	1010.49	2	0	57.53	FVTNESLVDACDR	HexNAc(1)NeuAc(1) (ST) [+494.17]
	GPMI_CAEEL	2,3-bisphosphoglycerate-independent phosphoglycerate mutase OS=Caenorhabditis elegans OX=6239 GN=ipgm-1 PE=1 SV=1	1513	59758	1052.51	2	0	75.54	EAMIGGVGETSDEAGVVEVVR
	GPMI_CAEEL	2,3-bisphosphoglycerate-independent phosphoglycerate mutase OS=Caenorhabditis elegans OX=6239 GN=ipgm-1 PE=1 SV=1	1513	59758	1052.51	2	0	88.57	EAMIGGVGETSDEAGVVEVVR
	GPMI_CAEEL	2,3-bisphosphoglycerate-independent phosphoglycerate mutase OS=Caenorhabditis elegans OX=6239 GN=ipgm-1 PE=1 SV=1	1513	59758	1081.55	2	0	57.82	YAADETDEFLKPIILQGEK	Dehydrated STED (DEST) [-18.01]
	GPMI_CAEEL	2,3-bisphosphoglycerate-independent phosphoglycerate mutase OS=Caenorhabditis elegans OX=6239 GN=ipgm-1 PE=1 SV=1	1513	59758	1081.55	2	0	62.04	YAADETDEFLKPIILQGEK	Dehydrated STED (DEST) [-18.01]
	GPMI_CAEEL	2,3-bisphosphoglycerate-independent phosphoglycerate mutase OS=Caenorhabditis elegans OX=6239 GN=ipgm-1 PE=1 SV=1	1513	59758	1090.55	2	0	71.33	YAADETDEFLKPIILQGEK
	GPMI_CAEEL	2,3-bisphosphoglycerate-independent phosphoglycerate mutase OS=Caenorhabditis elegans OX=6239 GN=ipgm-1 PE=1 SV=1	1513	59758	1090.55	2	0	82.81	YAADETDEFLKPIILQGEK
	GPMI_CAEEL	2,3-bisphosphoglycerate-independent phosphoglycerate mutase OS=Caenorhabditis elegans OX=6239 GN=ipgm-1 PE=1 SV=1	1513	59758	1090.55	2	0	88.64	YAADETDEFLKPIILQGEK
	GPMI_CAEEL	2,3-bisphosphoglycerate-independent phosphoglycerate mutase OS=Caenorhabditis elegans OX=6239 GN=ipgm-1 PE=1 SV=1	1513	59758	1090.55	2	0	71.56	YAADETDEFLKPIILQGEK
	GPMI_CAEEL	2,3-bisphosphoglycerate-independent phosphoglycerate mutase OS=Caenorhabditis elegans OX=6239 GN=ipgm-1 PE=1 SV=1	1513	59758	1099.55	2	0	79.19	YAADETDEFLKPIILQGEK	Glu->Phe (E) [+18.03]
	GPMI_CAEEL	2,3-bisphosphoglycerate-independent phosphoglycerate mutase OS=Caenorhabditis elegans OX=6239 GN=ipgm-1 PE=1 SV=1	1513	59758	1099.55	2	0	83.41	YAADETDEFLKPIILQGEK	Xle->Met (L) [+17.96]
	GPMI_CAEEL	2,3-bisphosphoglycerate-independent phosphoglycerate mutase OS=Caenorhabditis elegans OX=6239 GN=ipgm-1 PE=1 SV=1	1513	59758	1103.57	2	0	45.32	YAADETDEFLKPIILQGEK	Delta:H(2)C(2) (N-term) [+26.02]
	GPMI_CAEEL	2,3-bisphosphoglycerate-independent phosphoglycerate mutase OS=Caenorhabditis elegans OX=6239 GN=ipgm-1 PE=1 SV=1	1513	59758	1103.57	2	0	50.81	YAADETDEFLKPIILQGEK	Ala->Pro (A) [+26.02]
	GPMI_CAEEL	2,3-bisphosphoglycerate-independent phosphoglycerate mutase OS=Caenorhabditis elegans OX=6239 GN=ipgm-1 PE=1 SV=1	1513	59758	1106.05	2	0	34.91	DTSPNSGVGFLEQTLEFLEK
	GPMI_CAEEL	2,3-bisphosphoglycerate-independent phosphoglycerate mutase OS=Caenorhabditis elegans OX=6239 GN=ipgm-1 PE=1 SV=1	1513	59758	1106.05	2	0	94.68	DTSPNSGVGFLEQTLEFLEK
	GPMI_CAEEL	2,3-bisphosphoglycerate-independent phosphoglycerate mutase OS=Caenorhabditis elegans OX=6239 GN=ipgm-1 PE=1 SV=1	1513	59758	1330.15	2	0	54.95	INVAYEAMIGGVGETSDEAGVVEVVR	Met->Aha (M) [-4.99]
	GPMI_CAEEL	2,3-bisphosphoglycerate-independent phosphoglycerate mutase OS=Caenorhabditis elegans OX=6239 GN=ipgm-1 PE=1 SV=1	1513	59758	1330.15	2	0	54.81	INVAYEAMIGGVGETSDEAGVVEVVR	Met->Aha (M) [-4.99]
	GPMI_CAEEL	2,3-bisphosphoglycerate-independent phosphoglycerate mutase OS=Caenorhabditis elegans OX=6239 GN=ipgm-1 PE=1 SV=1	1513	59758	1330.64	2	0	47.06	INVAYEAMIGGVGETSDEAGVVEVVR	Thr->Pro (T) [-3.99]
	GPMI_CAEEL	2,3-bisphosphoglycerate-independent phosphoglycerate mutase OS=Caenorhabditis elegans OX=6239 GN=ipgm-1 PE=1 SV=1	1513	59758	1330.64	2	0	60.11	INVAYEAMIGGVGETSDEAGVVEVVR	Thr->Pro (T) [-3.99]
	GPMI_CAEEL	2,3-bisphosphoglycerate-independent phosphoglycerate mutase OS=Caenorhabditis elegans OX=6239 GN=ipgm-1 PE=1 SV=1	1513	59758	1332.66	2	0	37.9	INVAYEAMIGGVGETSDEAGVVEVVR
	GPMI_CAEEL	2,3-bisphosphoglycerate-independent phosphoglycerate mutase OS=Caenorhabditis elegans OX=6239 GN=ipgm-1 PE=1 SV=1	1513	59758	1332.66	2	0	88.86	INVAYEAMIGGVGETSDEAGVVEVVR
	GPMI_CAEEL	2,3-bisphosphoglycerate-independent phosphoglycerate mutase OS=Caenorhabditis elegans OX=6239 GN=ipgm-1 PE=1 SV=1	1513	59758	1332.66	2	0	93.53	INVAYEAMIGGVGETSDEAGVVEVVR
	GPMI_CAEEL	2,3-bisphosphoglycerate-independent phosphoglycerate mutase OS=Caenorhabditis elegans OX=6239 GN=ipgm-1 PE=1 SV=1	1513	59758	1332.66	2	0	94.38	INVAYEAMIGGVGETSDEAGVVEVVR
	GPMI_CAEEL	2,3-bisphosphoglycerate-independent phosphoglycerate mutase OS=Caenorhabditis elegans OX=6239 GN=ipgm-1 PE=1 SV=1	1513	59758	1332.66	2	0	62.55	INVAYEAMIGGVGETSDEAGVVEVVR
	GPMI_CAEEL	2,3-bisphosphoglycerate-independent phosphoglycerate mutase OS=Caenorhabditis elegans OX=6239 GN=ipgm-1 PE=1 SV=1	1513	59758	1332.66	2	0	72.21	INVAYEAMIGGVGETSDEAGVVEVVR
	GPMI_CAEEL	2,3-bisphosphoglycerate-independent phosphoglycerate mutase OS=Caenorhabditis elegans OX=6239 GN=ipgm-1 PE=1 SV=1	1513	59758	1332.66	2	0	59.8	INVAYEAMIGGVGETSDEAGVVEVVR
	GPMI_CAEEL	2,3-bisphosphoglycerate-independent phosphoglycerate mutase OS=Caenorhabditis elegans OX=6239 GN=ipgm-1 PE=1 SV=1	1513	59758	1332.66	2	0	32.28	INVAYEAMIGGVGETSDEAGVVEVVR
	GPMI_CAEEL	2,3-bisphosphoglycerate-independent phosphoglycerate mutase OS=Caenorhabditis elegans OX=6239 GN=ipgm-1 PE=1 SV=1	1513	59758	1332.66	2	0	35.9	INVAYEAMIGGVGETSDEAGVVEVVR
	GPMI_CAEEL	2,3-bisphosphoglycerate-independent phosphoglycerate mutase OS=Caenorhabditis elegans OX=6239 GN=ipgm-1 PE=1 SV=1	1513	59758	1340.66	2	0	50.62	INVAYEAMIGGVGETSDEAGVVEVVR	Oxidation (M)
	GPMI_CAEEL	2,3-bisphosphoglycerate-independent phosphoglycerate mutase OS=Caenorhabditis elegans OX=6239 GN=ipgm-1 PE=1 SV=1	1513	59758	1340.66	2	0	33.76	INVAYEAMIGGVGETSDEAGVVEVVR	Oxidation (M)
	GPMI_CAEEL	2,3-bisphosphoglycerate-independent phosphoglycerate mutase OS=Caenorhabditis elegans OX=6239 GN=ipgm-1 PE=1 SV=1	1513	59758	1340.66	2	0	58.14	INVAYEAMIGGVGETSDEAGVVEVVR	Oxidation (I) [+15.99]
	GPMI_CAEEL	2,3-bisphosphoglycerate-independent phosphoglycerate mutase OS=Caenorhabditis elegans OX=6239 GN=ipgm-1 PE=1 SV=1	1513	59758	1346.14	2	0	46.92	INVAYEAMIGGVGETSDEAGVVEVVR	Glu->Arg (E) [+27.06]
	GPMI_CAEEL	2,3-bisphosphoglycerate-independent phosphoglycerate mutase OS=Caenorhabditis elegans OX=6239 GN=ipgm-1 PE=1 SV=1	1513	59758	1346.66	2	0	55.43	INVAYEAMIGGVGETSDEAGVVEVVR	Ethyl (D) [+28.03]
	GPMI_CAEEL	2,3-bisphosphoglycerate-independent phosphoglycerate mutase OS=Caenorhabditis elegans OX=6239 GN=ipgm-1 PE=1 SV=1	1513	59758	1361.17	2	0	60.32	INVAYEAMIGGVGETSDEAGVVEVVR	Carbamidomethyl (M) [+57.02]
	GPMI_CAEEL	2,3-bisphosphoglycerate-independent phosphoglycerate mutase OS=Caenorhabditis elegans OX=6239 GN=ipgm-1 PE=1 SV=1	1513	59758	1361.17	2	0	84.33	INVAYEAMIGGVGETSDEAGVVEVVR	Carbamidomethyl (M) [+57.02]
	GPMI_CAEEL	2,3-bisphosphoglycerate-independent phosphoglycerate mutase OS=Caenorhabditis elegans OX=6239 GN=ipgm-1 PE=1 SV=1	1513	59758	1451.72	2	0	46.45	IVIDGWGVSEDPYGNAILNAQTPVMDK
	GPMI_CAEEL	2,3-bisphosphoglycerate-independent phosphoglycerate mutase OS=Caenorhabditis elegans OX=6239 GN=ipgm-1 PE=1 SV=1	1513	59758	1451.72	2	0	54.98	IVIDGWGVSEDPYGNAILNAQTPVMDK
	GPMI_CAEEL	2,3-bisphosphoglycerate-independent phosphoglycerate mutase OS=Caenorhabditis elegans OX=6239 GN=ipgm-1 PE=1 SV=1	1513	59758	1622.35	2	0	35.87	HPALCDVAPTVLAIMGLPQPAEMTGVSIVQK
	GPMI_CAEEL	2,3-bisphosphoglycerate-independent phosphoglycerate mutase OS=Caenorhabditis elegans OX=6239 GN=ipgm-1 PE=1 SV=1	1513	59758	1622.35	2	0	33.11	HPALCDVAPTVLAIMGLPQPAEMTGVSIVQK
	GPMI_CAEEL	2,3-bisphosphoglycerate-independent phosphoglycerate mutase OS=Caenorhabditis elegans OX=6239 GN=ipgm-1 PE=1 SV=1	1513	59758	1637.79	2	0	34.46	VCLIVIDGWGVSEDPYGNAILNAQTPVMDK
	GPMI_CAEEL	2,3-bisphosphoglycerate-independent phosphoglycerate mutase OS=Caenorhabditis elegans OX=6239 GN=ipgm-1 PE=1 SV=1	1513	59758	1637.79	2	0	44.26	VCLIVIDGWGVSEDPYGNAILNAQTPVMDK
	GPMI_CAEEL	2,3-bisphosphoglycerate-independent phosphoglycerate mutase OS=Caenorhabditis elegans OX=6239 GN=ipgm-1 PE=1 SV=1	1513	59758	1666.31	2	0	55	VCLIVIDGWGVSEDPYGNAILNAQTPVMDK	Carbamidomethyl (M) [+57.02]

## Sheet: SP4
Protein #	Accession Number	Protein Description	Protein Score	Protein Mass (Da)	Peptide m/z	Charge State	Miss Cleavage	Peptide Score	Peptide Sequence	Modifications
1	ALBU_BOVIN	Albumin OS=Bos taurus OX=9913 GN=ALB PE=1 SV=4	1843	71244	498.809	2	0	48.64	QTALVELLK	Dehydrated STED (DEST) [-18.01]
	ALBU_BOVIN	Albumin OS=Bos taurus OX=9913 GN=ALB PE=1 SV=4	1843	71244	498.809	2	0	57.93	QTALVELLK	Dehydrated STED (DEST) [-18.01]
	ALBU_BOVIN	Albumin OS=Bos taurus OX=9913 GN=ALB PE=1 SV=4	1843	71244	499.3	2	0	48.32	QTALVELLK	Gln->pyro-Glu (N-term Q) [-17.03]
	ALBU_BOVIN	Albumin OS=Bos taurus OX=9913 GN=ALB PE=1 SV=4	1843	71244	499.308	2	0	65.48	QTALVELLK	Gln->pyro-Glu (N-term Q) [-17.03]
	ALBU_BOVIN	Albumin OS=Bos taurus OX=9913 GN=ALB PE=1 SV=4	1843	71244	499.308	2	0	65.16	QTALVELLK	Gln->pyro-Glu (N-term Q) [-17.03]
	ALBU_BOVIN	Albumin OS=Bos taurus OX=9913 GN=ALB PE=1 SV=4	1843	71244	507.814	2	0	58.23	QTALVELLK
	ALBU_BOVIN	Albumin OS=Bos taurus OX=9913 GN=ALB PE=1 SV=4	1843	71244	507.829	2	0	58.5	QTALVELLK
	ALBU_BOVIN	Albumin OS=Bos taurus OX=9913 GN=ALB PE=1 SV=4	1843	71244	507.829	2	0	58.32	QTALVELLK
	ALBU_BOVIN	Albumin OS=Bos taurus OX=9913 GN=ALB PE=1 SV=4	1843	71244	525.778	2	0	45.9	VNELTEFAK
	ALBU_BOVIN	Albumin OS=Bos taurus OX=9913 GN=ALB PE=1 SV=4	1843	71244	569.271	2	0	50.11	LVNELTEFAK	Xle->Ser (L) [-26.05]
	ALBU_BOVIN	Albumin OS=Bos taurus OX=9913 GN=ALB PE=1 SV=4	1843	71244	569.271	2	0	51.7	LVNELTEFAK	Xle->Ser (L) [-26.05]
	ALBU_BOVIN	Albumin OS=Bos taurus OX=9913 GN=ALB PE=1 SV=4	1843	71244	571.861	2	1	67.77	KQTALVELLK
	ALBU_BOVIN	Albumin OS=Bos taurus OX=9913 GN=ALB PE=1 SV=4	1843	71244	571.861	2	1	62.96	KQTALVELLK
	ALBU_BOVIN	Albumin OS=Bos taurus OX=9913 GN=ALB PE=1 SV=4	1843	71244	582.32	2	0	39.71	LVNELTEFAK
	ALBU_BOVIN	Albumin OS=Bos taurus OX=9913 GN=ALB PE=1 SV=4	1843	71244	582.332	2	0	56.47	LVNELTEFAK
	ALBU_BOVIN	Albumin OS=Bos taurus OX=9913 GN=ALB PE=1 SV=4	1843	71244	582.34	2	0	56.55	LVNELTEFAK
	ALBU_BOVIN	Albumin OS=Bos taurus OX=9913 GN=ALB PE=1 SV=4	1843	71244	583.329	2	0	44.19	LVNELTEFAK	Label:15N(2) (N) [+1.99]
	ALBU_BOVIN	Albumin OS=Bos taurus OX=9913 GN=ALB PE=1 SV=4	1843	71244	642.359	2	0	34.83	HPEYAVSVLLR
	ALBU_BOVIN	Albumin OS=Bos taurus OX=9913 GN=ALB PE=1 SV=4	1843	71244	642.359	2	0	33.77	HPEYAVSVLLR
	ALBU_BOVIN	Albumin OS=Bos taurus OX=9913 GN=ALB PE=1 SV=4	1843	71244	653.362	2	0	50.2	HLVDEPQNLIK
	ALBU_BOVIN	Albumin OS=Bos taurus OX=9913 GN=ALB PE=1 SV=4	1843	71244	653.362	2	0	47.03	HLVDEPQNLIK
	ALBU_BOVIN	Albumin OS=Bos taurus OX=9913 GN=ALB PE=1 SV=4	1843	71244	653.362	2	0	35.45	HLVDEPQNLIK
	ALBU_BOVIN	Albumin OS=Bos taurus OX=9913 GN=ALB PE=1 SV=4	1843	71244	666.835	2	0	44.42	LHTLFGDELCK
	ALBU_BOVIN	Albumin OS=Bos taurus OX=9913 GN=ALB PE=1 SV=4	1843	71244	693.356	2	0	86.83	TVMENFVAFVDK	Thr->Ser (T) [-14.02]
	ALBU_BOVIN	Albumin OS=Bos taurus OX=9913 GN=ALB PE=1 SV=4	1843	71244	693.356	2	0	80.25	TVMENFVAFVDK	Thr->Ser (T) [-14.02]
	ALBU_BOVIN	Albumin OS=Bos taurus OX=9913 GN=ALB PE=1 SV=4	1843	71244	700.351	2	0	92.32	TVMENFVAFVDK
	ALBU_BOVIN	Albumin OS=Bos taurus OX=9913 GN=ALB PE=1 SV=4	1843	71244	700.351	2	0	92	TVMENFVAFVDK
	ALBU_BOVIN	Albumin OS=Bos taurus OX=9913 GN=ALB PE=1 SV=4	1843	71244	700.351	2	0	24.99	TVMENFVAFVDK
	ALBU_BOVIN	Albumin OS=Bos taurus OX=9913 GN=ALB PE=1 SV=4	1843	71244	708.35	2	0	24.63	TVMENFVAFVDK	Oxidation (M)
	ALBU_BOVIN	Albumin OS=Bos taurus OX=9913 GN=ALB PE=1 SV=4	1843	71244	710.352	2	0	66.63	SLHTLFGDELCK
	ALBU_BOVIN	Albumin OS=Bos taurus OX=9913 GN=ALB PE=1 SV=4	1843	71244	710.352	2	0	44.55	SLHTLFGDELCK
	ALBU_BOVIN	Albumin OS=Bos taurus OX=9913 GN=ALB PE=1 SV=4	1843	71244	717.375	2	0	44.64	LGEYGFQNALIVR	Phe->Thr (F) [-46.02]
	ALBU_BOVIN	Albumin OS=Bos taurus OX=9913 GN=ALB PE=1 SV=4	1843	71244	722.327	2	0	52.74	YICDNQDTISSK
	ALBU_BOVIN	Albumin OS=Bos taurus OX=9913 GN=ALB PE=1 SV=4	1843	71244	728.862	2	0	68.75	TVMENFVAFVDK	Carbamidomethyl (M) [+57.02]
	ALBU_BOVIN	Albumin OS=Bos taurus OX=9913 GN=ALB PE=1 SV=4	1843	71244	728.862	2	0	48.07	TVMENFVAFVDK	Carbamidomethyl (M) [+57.02]
	ALBU_BOVIN	Albumin OS=Bos taurus OX=9913 GN=ALB PE=1 SV=4	1843	71244	740.4	2	0	70.22	LGEYGFQNALIVR
	ALBU_BOVIN	Albumin OS=Bos taurus OX=9913 GN=ALB PE=1 SV=4	1843	71244	740.4	2	0	66.77	LGEYGFQNALIVR
	ALBU_BOVIN	Albumin OS=Bos taurus OX=9913 GN=ALB PE=1 SV=4	1843	71244	740.4	2	0	87.55	LGEYGFQNALIVR
	ALBU_BOVIN	Albumin OS=Bos taurus OX=9913 GN=ALB PE=1 SV=4	1843	71244	740.4	2	0	90.28	LGEYGFQNALIVR
	ALBU_BOVIN	Albumin OS=Bos taurus OX=9913 GN=ALB PE=1 SV=4	1843	71244	740.4	2	0	64.76	LGEYGFQNALIVR
	ALBU_BOVIN	Albumin OS=Bos taurus OX=9913 GN=ALB PE=1 SV=4	1843	71244	740.4	2	0	61.25	LGEYGFQNALIVR
	ALBU_BOVIN	Albumin OS=Bos taurus OX=9913 GN=ALB PE=1 SV=4	1843	71244	740.4	2	0	61.67	LGEYGFQNALIVR
	ALBU_BOVIN	Albumin OS=Bos taurus OX=9913 GN=ALB PE=1 SV=4	1843	71244	740.4	2	0	53.9	LGEYGFQNALIVR
	ALBU_BOVIN	Albumin OS=Bos taurus OX=9913 GN=ALB PE=1 SV=4	1843	71244	740.4	2	0	58.72	LGEYGFQNALIVR
	ALBU_BOVIN	Albumin OS=Bos taurus OX=9913 GN=ALB PE=1 SV=4	1843	71244	740.4	2	0	35.33	LGEYGFQNALIVR
	ALBU_BOVIN	Albumin OS=Bos taurus OX=9913 GN=ALB PE=1 SV=4	1843	71244	747.373	2	0	73.91	LGEYGFQNALIVR	Methyl (N-term) [+14.02]
	ALBU_BOVIN	Albumin OS=Bos taurus OX=9913 GN=ALB PE=1 SV=4	1843	71244	747.373	2	0	73.86	LGEYGFQNALIVR	Methyl (N-term) [+14.02]
	ALBU_BOVIN	Albumin OS=Bos taurus OX=9913 GN=ALB PE=1 SV=4	1843	71244	751.81	2	0	61.47	EYEATLEECCAK
	ALBU_BOVIN	Albumin OS=Bos taurus OX=9913 GN=ALB PE=1 SV=4	1843	71244	753.409	2	0	46.73	LGEYGFQNALIVR	Delta:H(2)C(2) (N-term) [+26.02]
	ALBU_BOVIN	Albumin OS=Bos taurus OX=9913 GN=ALB PE=1 SV=4	1843	71244	756.426	2	0	34.29	VPQVSTPTLVEVSR
	ALBU_BOVIN	Albumin OS=Bos taurus OX=9913 GN=ALB PE=1 SV=4	1843	71244	756.426	2	0	32.6	VPQVSTPTLVEVSR
	ALBU_BOVIN	Albumin OS=Bos taurus OX=9913 GN=ALB PE=1 SV=4	1843	71244	762.894	2	0	70.41	LGEYGFQNALIVR	Nitro (Y) [+44.99]
	ALBU_BOVIN	Albumin OS=Bos taurus OX=9913 GN=ALB PE=1 SV=4	1843	71244	768.913	2	0	56.43	LGEYGFQNALIVR	Carbamidomethyl (N-term) [+57.02]
	ALBU_BOVIN	Albumin OS=Bos taurus OX=9913 GN=ALB PE=1 SV=4	1843	71244	776.403	2	0	46.69	DAFLGSFLYEYSR	Deoxy (D) [-15.99]
	ALBU_BOVIN	Albumin OS=Bos taurus OX=9913 GN=ALB PE=1 SV=4	1843	71244	777.833	2	0	49.03	DDPHACYSTVFDK
	ALBU_BOVIN	Albumin OS=Bos taurus OX=9913 GN=ALB PE=1 SV=4	1843	71244	777.833	2	0	33.37	DDPHACYSTVFDK
	ALBU_BOVIN	Albumin OS=Bos taurus OX=9913 GN=ALB PE=1 SV=4	1843	71244	784.377	2	0	24.75	DAFLGSFLYEYSR
	ALBU_BOVIN	Albumin OS=Bos taurus OX=9913 GN=ALB PE=1 SV=4	1843	71244	784.377	2	0	58.38	DAFLGSFLYEYSR
	ALBU_BOVIN	Albumin OS=Bos taurus OX=9913 GN=ALB PE=1 SV=4	1843	71244	784.377	2	0	65.88	DAFLGSFLYEYSR
	ALBU_BOVIN	Albumin OS=Bos taurus OX=9913 GN=ALB PE=1 SV=4	1843	71244	784.377	2	0	60.79	DAFLGSFLYEYSR
	ALBU_BOVIN	Albumin OS=Bos taurus OX=9913 GN=ALB PE=1 SV=4	1843	71244	784.377	2	0	52.5	DAFLGSFLYEYSR
	ALBU_BOVIN	Albumin OS=Bos taurus OX=9913 GN=ALB PE=1 SV=4	1843	71244	784.377	2	0	30.78	DAFLGSFLYEYSR
	ALBU_BOVIN	Albumin OS=Bos taurus OX=9913 GN=ALB PE=1 SV=4	1843	71244	784.377	2	0	37.04	DAFLGSFLYEYSR
	ALBU_BOVIN	Albumin OS=Bos taurus OX=9913 GN=ALB PE=1 SV=4	1843	71244	784.377	2	0	25.91	DAFLGSFLYEYSR
	ALBU_BOVIN	Albumin OS=Bos taurus OX=9913 GN=ALB PE=1 SV=4	1843	71244	784.377	2	0	25.75	DAFLGSFLYEYSR
	ALBU_BOVIN	Albumin OS=Bos taurus OX=9913 GN=ALB PE=1 SV=4	1843	71244	784.377	2	0	30.55	DAFLGSFLYEYSR
	ALBU_BOVIN	Albumin OS=Bos taurus OX=9913 GN=ALB PE=1 SV=4	1843	71244	784.377	2	0	25.55	DAFLGSFLYEYSR
	ALBU_BOVIN	Albumin OS=Bos taurus OX=9913 GN=ALB PE=1 SV=4	1843	71244	788.888	2	0	34.31	LKPDPNTLCDEFK
	ALBU_BOVIN	Albumin OS=Bos taurus OX=9913 GN=ALB PE=1 SV=4	1843	71244	788.888	2	0	45.96	LKPDPNTLCDEFK
	ALBU_BOVIN	Albumin OS=Bos taurus OX=9913 GN=ALB PE=1 SV=4	1843	71244	820.474	2	1	27.8	KVPQVSTPTLVEVSR
	ALBU_BOVIN	Albumin OS=Bos taurus OX=9913 GN=ALB PE=1 SV=4	1843	71244	820.474	2	1	28.09	KVPQVSTPTLVEVSR
	ALBU_BOVIN	Albumin OS=Bos taurus OX=9913 GN=ALB PE=1 SV=4	1843	71244	824.404	2	0	65.07	MPCTEDYLSLILNR	azole (C) [-20.03]
	ALBU_BOVIN	Albumin OS=Bos taurus OX=9913 GN=ALB PE=1 SV=4	1843	71244	826.42	2	0	65.71	MPCTEDYLSLILNR	Cys->Ser (C) [-15.98]
	ALBU_BOVIN	Albumin OS=Bos taurus OX=9913 GN=ALB PE=1 SV=4	1843	71244	834.419	2	0	56.99	MPCTEDYLSLILNR	Oxidation (M); Cys->Ser (C) [-15.98]
	ALBU_BOVIN	Albumin OS=Bos taurus OX=9913 GN=ALB PE=1 SV=4	1843	71244	834.419	2	0	46.14	MPCTEDYLSLILNR	Oxidation (M); Cys->Ser (C) [-15.98]
	ALBU_BOVIN	Albumin OS=Bos taurus OX=9913 GN=ALB PE=1 SV=4	1843	71244	838.918	2	0	86.56	MPCTEDYLSLILNR	Dethiomethyl (M) [-48.00]
	ALBU_BOVIN	Albumin OS=Bos taurus OX=9913 GN=ALB PE=1 SV=4	1843	71244	838.918	2	0	87.53	MPCTEDYLSLILNR	Dethiomethyl (M) [-48.00]
	ALBU_BOVIN	Albumin OS=Bos taurus OX=9913 GN=ALB PE=1 SV=4	1843	71244	845.926	2	0	87.01	MPCTEDYLSLILNR	Met->Pro (M) [-33.99]
	ALBU_BOVIN	Albumin OS=Bos taurus OX=9913 GN=ALB PE=1 SV=4	1843	71244	846.906	2	0	45.06	MPCTEDYLSLILNR	Met->AspSA (M) [-32.01]
	ALBU_BOVIN	Albumin OS=Bos taurus OX=9913 GN=ALB PE=1 SV=4	1843	71244	847.919	2	0	85.64	MPCTEDYLSLILNR	Thr->Ala (T) [-30.01]
	ALBU_BOVIN	Albumin OS=Bos taurus OX=9913 GN=ALB PE=1 SV=4	1843	71244	847.919	2	0	62.78	MPCTEDYLSLILNR	Thr->Ala (T) [-30.01]
	ALBU_BOVIN	Albumin OS=Bos taurus OX=9913 GN=ALB PE=1 SV=4	1843	71244	847.919	2	0	50.24	MPCTEDYLSLILNR	Thr->Ala (T) [-30.01]
	ALBU_BOVIN	Albumin OS=Bos taurus OX=9913 GN=ALB PE=1 SV=4	1843	71244	847.919	2	0	95.98	MPCTEDYLSLILNR	Met->Thr (M) [-29.99]
	ALBU_BOVIN	Albumin OS=Bos taurus OX=9913 GN=ALB PE=1 SV=4	1843	71244	847.919	2	0	96.01	MPCTEDYLSLILNR	Met->Thr (M) [-29.99]
	ALBU_BOVIN	Albumin OS=Bos taurus OX=9913 GN=ALB PE=1 SV=4	1843	71244	848.416	2	0	47.64	MPCTEDYLSLILNR	Oxidation (M); Thiazolidine (C) [+12.00]
	ALBU_BOVIN	Albumin OS=Bos taurus OX=9913 GN=ALB PE=1 SV=4	1843	71244	850.929	2	0	87.96	MPCTEDYLSLILNR	Oxidation (M); Pro->Gly (P) [-40.03]
	ALBU_BOVIN	Albumin OS=Bos taurus OX=9913 GN=ALB PE=1 SV=4	1843	71244	850.929	2	0	71.85	MPCTEDYLSLILNR	Oxidation (M); Pro->Gly (P) [-40.03]
	ALBU_BOVIN	Albumin OS=Bos taurus OX=9913 GN=ALB PE=1 SV=4	1843	71244	853.918	2	0	100.56	MPCTEDYLSLILNR	KG-NLE (M) [-17.96]
	ALBU_BOVIN	Albumin OS=Bos taurus OX=9913 GN=ALB PE=1 SV=4	1843	71244	853.918	2	0	100.57	MPCTEDYLSLILNR	KG-NLE (M) [-17.96]
	ALBU_BOVIN	Albumin OS=Bos taurus OX=9913 GN=ALB PE=1 SV=4	1843	71244	854.41	2	0	113.29	MPCTEDYLSLILNR	Met->Asn (M) [-17.00]
	ALBU_BOVIN	Albumin OS=Bos taurus OX=9913 GN=ALB PE=1 SV=4	1843	71244	854.41	2	0	113.77	MPCTEDYLSLILNR	Met->Asn (M) [-17.00]
	ALBU_BOVIN	Albumin OS=Bos taurus OX=9913 GN=ALB PE=1 SV=4	1843	71244	855.915	2	0	87.7	MPCTEDYLSLILNR	Oxidation (M); Thr->Ala (T) [-30.01]
	ALBU_BOVIN	Albumin OS=Bos taurus OX=9913 GN=ALB PE=1 SV=4	1843	71244	855.915	2	0	93.26	MPCTEDYLSLILNR	Oxidation (M); Thr->Ala (T) [-30.01]
	ALBU_BOVIN	Albumin OS=Bos taurus OX=9913 GN=ALB PE=1 SV=4	1843	71244	855.915	2	0	75.78	MPCTEDYLSLILNR	Oxidation (M); Pro->Pyrrolidinone (P) [-30.01]
	ALBU_BOVIN	Albumin OS=Bos taurus OX=9913 GN=ALB PE=1 SV=4	1843	71244	855.915	2	0	73.94	MPCTEDYLSLILNR	Oxidation (M); Pro->Pyrrolidinone (P) [-30.01]
	ALBU_BOVIN	Albumin OS=Bos taurus OX=9913 GN=ALB PE=1 SV=4	1843	71244	855.915	2	0	66.68	MPCTEDYLSLILNR	Oxidation (M); Thr->Ala (T) [-30.01]
	ALBU_BOVIN	Albumin OS=Bos taurus OX=9913 GN=ALB PE=1 SV=4	1843	71244	855.915	2	0	75.62	MPCTEDYLSLILNR	Oxidation (M); Thr->Ala (T) [-30.01]
	ALBU_BOVIN	Albumin OS=Bos taurus OX=9913 GN=ALB PE=1 SV=4	1843	71244	855.915	2	0	44.71	MPCTEDYLSLILNR	Oxidation (M); Pro->Pyrrolidinone (P) [-30.01]
	ALBU_BOVIN	Albumin OS=Bos taurus OX=9913 GN=ALB PE=1 SV=4	1843	71244	856.416	2	0	58.18	MPCTEDYLSLILNR	Ethanolyl (C) [+44.03]
	ALBU_BOVIN	Albumin OS=Bos taurus OX=9913 GN=ALB PE=1 SV=4	1843	71244	861.414	2	0	91	MPCTEDYLSLILNR	Met->Lys (M) [-2.95]
	ALBU_BOVIN	Albumin OS=Bos taurus OX=9913 GN=ALB PE=1 SV=4	1843	71244	861.914	2	0	91.38	MPCTEDYLSLILNR	Met->Glu (M) [-2.00]
	ALBU_BOVIN	Albumin OS=Bos taurus OX=9913 GN=ALB PE=1 SV=4	1843	71244	861.914	2	0	91.36	MPCTEDYLSLILNR	Met->Glu (M) [-2.00]
	ALBU_BOVIN	Albumin OS=Bos taurus OX=9913 GN=ALB PE=1 SV=4	1843	71244	862.406	2	0	83.66	MPCTEDYLSLILNR	Delta:H(4)C(3)O(1) (C) [+56.03]
	ALBU_BOVIN	Albumin OS=Bos taurus OX=9913 GN=ALB PE=1 SV=4	1843	71244	862.921	2	0	80.5	MPCTEDYLSLILNR
	ALBU_BOVIN	Albumin OS=Bos taurus OX=9913 GN=ALB PE=1 SV=4	1843	71244	862.921	2	0	92.44	MPCTEDYLSLILNR
	ALBU_BOVIN	Albumin OS=Bos taurus OX=9913 GN=ALB PE=1 SV=4	1843	71244	862.921	2	0	78.3	MPCTEDYLSLILNR
	ALBU_BOVIN	Albumin OS=Bos taurus OX=9913 GN=ALB PE=1 SV=4	1843	71244	862.921	2	0	45.53	MPCTEDYLSLILNR
	ALBU_BOVIN	Albumin OS=Bos taurus OX=9913 GN=ALB PE=1 SV=4	1843	71244	862.921	2	0	44.28	MPCTEDYLSLILNR
	ALBU_BOVIN	Albumin OS=Bos taurus OX=9913 GN=ALB PE=1 SV=4	1843	71244	862.921	2	0	24.86	MPCTEDYLSLILNR
	ALBU_BOVIN	Albumin OS=Bos taurus OX=9913 GN=ALB PE=1 SV=4	1843	71244	862.921	2	0	31.58	MPCTEDYLSLILNR
	ALBU_BOVIN	Albumin OS=Bos taurus OX=9913 GN=ALB PE=1 SV=4	1843	71244	863.423	2	0	58.76	MPCTEDYLSLILNR	Oxidation (M); ISD_z+2_ion (N-term) [-15.01]
	ALBU_BOVIN	Albumin OS=Bos taurus OX=9913 GN=ALB PE=1 SV=4	1843	71244	863.423	2	0	44.69	MPCTEDYLSLILNR	Oxidation (M); Amidino (C) [+42.02]
	ALBU_BOVIN	Albumin OS=Bos taurus OX=9913 GN=ALB PE=1 SV=4	1843	71244	863.918	2	0	50.04	MPCTEDYLSLILNR	Oxidation (M); Ethanolamine (C) [+43.04]
	ALBU_BOVIN	Albumin OS=Bos taurus OX=9913 GN=ALB PE=1 SV=4	1843	71244	863.918	2	0	49.72	MPCTEDYLSLILNR	Oxidation (M); Ethanolamine (C) [+43.04]
	ALBU_BOVIN	Albumin OS=Bos taurus OX=9913 GN=ALB PE=1 SV=4	1843	71244	870.427	2	0	43.07	MPCTEDYLSLILNR	Oxidation (M); Delta:H(4)C(3)O(1) (C) [+56.03]
	ALBU_BOVIN	Albumin OS=Bos taurus OX=9913 GN=ALB PE=1 SV=4	1843	71244	870.427	2	0	56.05	MPCTEDYLSLILNR	Oxidation (M); Delta:H(4)C(3)O(1) (C) [+56.03]
	ALBU_BOVIN	Albumin OS=Bos taurus OX=9913 GN=ALB PE=1 SV=4	1843	71244	870.427	2	0	56.03	MPCTEDYLSLILNR	Oxidation (M); Delta:H(4)C(3)O(1) (C) [+56.03]
	ALBU_BOVIN	Albumin OS=Bos taurus OX=9913 GN=ALB PE=1 SV=4	1843	71244	870.919	2	0	88.57	MPCTEDYLSLILNR	Oxidation (M)
	ALBU_BOVIN	Albumin OS=Bos taurus OX=9913 GN=ALB PE=1 SV=4	1843	71244	870.919	2	0	120.06	MPCTEDYLSLILNR	Oxidation (M)
	ALBU_BOVIN	Albumin OS=Bos taurus OX=9913 GN=ALB PE=1 SV=4	1843	71244	870.919	2	0	100.32	MPCTEDYLSLILNR	Oxidation (M)
	ALBU_BOVIN	Albumin OS=Bos taurus OX=9913 GN=ALB PE=1 SV=4	1843	71244	870.919	2	0	86.49	MPCTEDYLSLILNR	Oxidation (M)
	ALBU_BOVIN	Albumin OS=Bos taurus OX=9913 GN=ALB PE=1 SV=4	1843	71244	870.919	2	0	93.73	MPCTEDYLSLILNR	Oxidation (M)
	ALBU_BOVIN	Albumin OS=Bos taurus OX=9913 GN=ALB PE=1 SV=4	1843	71244	870.919	2	0	93.72	MPCTEDYLSLILNR	Oxidation (M)
	ALBU_BOVIN	Albumin OS=Bos taurus OX=9913 GN=ALB PE=1 SV=4	1843	71244	871.415	2	0	59.99	MPCTEDYLSLILNR	Oxidation (M); Label:15N(1) (P) [+1.00]
	ALBU_BOVIN	Albumin OS=Bos taurus OX=9913 GN=ALB PE=1 SV=4	1843	71244	871.415	2	0	73.5	MPCTEDYLSLILNR	Oxidation (M); Label:15N(1) (P) [+1.00]
	ALBU_BOVIN	Albumin OS=Bos taurus OX=9913 GN=ALB PE=1 SV=4	1843	71244	874.356	2	0	23.66	YNGVFQECCQAEDK
	ALBU_BOVIN	Albumin OS=Bos taurus OX=9913 GN=ALB PE=1 SV=4	1843	71244	874.356	2	0	41.39	YNGVFQECCQAEDK
	ALBU_BOVIN	Albumin OS=Bos taurus OX=9913 GN=ALB PE=1 SV=4	1843	71244	875.435	2	0	75.69	MPCTEDYLSLILNR	Met->Arg (M) [+25.06]
	ALBU_BOVIN	Albumin OS=Bos taurus OX=9913 GN=ALB PE=1 SV=4	1843	71244	875.435	2	0	72.94	MPCTEDYLSLILNR	Met->Arg (M) [+25.06]
	ALBU_BOVIN	Albumin OS=Bos taurus OX=9913 GN=ALB PE=1 SV=4	1843	71244	876.92	2	0	60.07	MPCTEDYLSLILNR	Formyl (N-term) [+27.99]
	ALBU_BOVIN	Albumin OS=Bos taurus OX=9913 GN=ALB PE=1 SV=4	1843	71244	876.92	2	0	60.16	MPCTEDYLSLILNR	Formyl (N-term) [+27.99]
	ALBU_BOVIN	Albumin OS=Bos taurus OX=9913 GN=ALB PE=1 SV=4	1843	71244	877.412	2	0	88.17	MPCTEDYLSLILNR	Malonyl (C) [+86.00]
	ALBU_BOVIN	Albumin OS=Bos taurus OX=9913 GN=ALB PE=1 SV=4	1843	71244	877.412	2	0	83.91	MPCTEDYLSLILNR	Malonyl (C) [+86.00]
	ALBU_BOVIN	Albumin OS=Bos taurus OX=9913 GN=ALB PE=1 SV=4	1843	71244	878.413	2	0	44.36	MPCTEDYLSLILNR	Pro->Lys (P) [+31.04]
	ALBU_BOVIN	Albumin OS=Bos taurus OX=9913 GN=ALB PE=1 SV=4	1843	71244	878.413	2	0	44.77	MPCTEDYLSLILNR	Pro->Lys (P) [+31.04]
	ALBU_BOVIN	Albumin OS=Bos taurus OX=9913 GN=ALB PE=1 SV=4	1843	71244	884.426	2	0	72.55	MPCTEDYLSLILNR	Carbamyl (N-term) [+43.01]
	ALBU_BOVIN	Albumin OS=Bos taurus OX=9913 GN=ALB PE=1 SV=4	1843	71244	884.426	2	0	61.86	MPCTEDYLSLILNR	Carbamyl (M) [+43.01]
	ALBU_BOVIN	Albumin OS=Bos taurus OX=9913 GN=ALB PE=1 SV=4	1843	71244	884.426	2	0	112.17	MPCTEDYLSLILNR	Carbamyl (N-term) [+43.01]
	ALBU_BOVIN	Albumin OS=Bos taurus OX=9913 GN=ALB PE=1 SV=4	1843	71244	884.426	2	0	89.91	MPCTEDYLSLILNR	Carbamyl (N-term) [+43.01]
	ALBU_BOVIN	Albumin OS=Bos taurus OX=9913 GN=ALB PE=1 SV=4	1843	71244	884.916	2	0	49.24	MPCTEDYLSLILNR	Oxidation (M); Formyl (N-term) [+27.99]
	ALBU_BOVIN	Albumin OS=Bos taurus OX=9913 GN=ALB PE=1 SV=4	1843	71244	884.916	2	0	43.98	MPCTEDYLSLILNR	Oxidation (M); Formyl (N-term) [+27.99]
	ALBU_BOVIN	Albumin OS=Bos taurus OX=9913 GN=ALB PE=1 SV=4	1843	71244	884.916	2	0	52.45	MPCTEDYLSLILNR	Oxidation (M); Formyl (N-term) [+27.99]
	ALBU_BOVIN	Albumin OS=Bos taurus OX=9913 GN=ALB PE=1 SV=4	1843	71244	884.916	2	0	63.09	MPCTEDYLSLILNR	Oxidation (M); Formyl (N-term) [+27.99]
	ALBU_BOVIN	Albumin OS=Bos taurus OX=9913 GN=ALB PE=1 SV=4	1843	71244	885.415	2	0	67.73	MPCTEDYLSLILNR	Nitro (Y) [+44.99]
	ALBU_BOVIN	Albumin OS=Bos taurus OX=9913 GN=ALB PE=1 SV=4	1843	71244	890.427	2	0	59.98	MPCTEDYLSLILNR	Met->Trp (M) [+55.04]
	ALBU_BOVIN	Albumin OS=Bos taurus OX=9913 GN=ALB PE=1 SV=4	1843	71244	890.427	2	0	47.27	MPCTEDYLSLILNR	Met->Trp (M) [+55.04]
	ALBU_BOVIN	Albumin OS=Bos taurus OX=9913 GN=ALB PE=1 SV=4	1843	71244	892.932	2	0	53.78	MPCTEDYLSLILNR	Oxidation (M); HN2_mustard (C) [+101.08]
	ALBU_BOVIN	Albumin OS=Bos taurus OX=9913 GN=ALB PE=1 SV=4	1843	71244	896.984	2	0	59.9	MPCTEDYLSLILNR	Piperidine (N-term) [+68.06]
	ALBU_BOVIN	Albumin OS=Bos taurus OX=9913 GN=ALB PE=1 SV=4	1843	71244	896.984	2	0	56.61	MPCTEDYLSLILNR	Piperidine (N-term) [+68.06]
	ALBU_BOVIN	Albumin OS=Bos taurus OX=9913 GN=ALB PE=1 SV=4	1843	71244	898.42	2	1	33.08	DDPHACYSTVFDKLK
	ALBU_BOVIN	Albumin OS=Bos taurus OX=9913 GN=ALB PE=1 SV=4	1843	71244	898.42	2	1	25.3	DDPHACYSTVFDKLK
	ALBU_BOVIN	Albumin OS=Bos taurus OX=9913 GN=ALB PE=1 SV=4	1843	71244	899.431	2	0	94.03	MPCTEDYLSLILNR	Oxidation (M); Carbamidomethyl (N-term) [+57.02]
	ALBU_BOVIN	Albumin OS=Bos taurus OX=9913 GN=ALB PE=1 SV=4	1843	71244	899.431	2	0	74.97	MPCTEDYLSLILNR	Oxidation (M); Carbamidomethyl (N-term) [+57.02]
	ALBU_BOVIN	Albumin OS=Bos taurus OX=9913 GN=ALB PE=1 SV=4	1843	71244	899.431	2	0	45.02	MPCTEDYLSLILNR	Oxidation (M); Carbamidomethyl (N-term) [+57.02]
	ALBU_BOVIN	Albumin OS=Bos taurus OX=9913 GN=ALB PE=1 SV=4	1843	71244	904.443	2	0	58.43	MPCTEDYLSLILNR	NAEM (C) [+140.06]
	ALBU_BOVIN	Albumin OS=Bos taurus OX=9913 GN=ALB PE=1 SV=4	1843	71244	904.443	2	0	56.27	MPCTEDYLSLILNR	NAEM (C) [+140.06]
	ALBU_BOVIN	Albumin OS=Bos taurus OX=9913 GN=ALB PE=1 SV=4	1843	71244	905.93	2	0	55.87	MPCTEDYLSLILNR	Nethylmaleimide+water (C) [+143.06]
	ALBU_BOVIN	Albumin OS=Bos taurus OX=9913 GN=ALB PE=1 SV=4	1843	71244	944.964	2	0	27.94	HPYFYAPELLYYANK
	ALBU_BOVIN	Albumin OS=Bos taurus OX=9913 GN=ALB PE=1 SV=4	1843	71244	951.439	2	1	67.86	NECFLSHKDDSPDLPK
	ALBU_BOVIN	Albumin OS=Bos taurus OX=9913 GN=ALB PE=1 SV=4	1843	71244	951.439	2	1	39.42	NECFLSHKDDSPDLPK
	ALBU_BOVIN	Albumin OS=Bos taurus OX=9913 GN=ALB PE=1 SV=4	1843	71244	954.465	2	0	37.31	LFTFHADICTLPDTEK
	ALBU_BOVIN	Albumin OS=Bos taurus OX=9913 GN=ALB PE=1 SV=4	1843	71244	955.89	2	1	43.67	CCAADDKEACFAVEGPK	Ammonia-loss (N-term C) [-17.03]
	ALBU_BOVIN	Albumin OS=Bos taurus OX=9913 GN=ALB PE=1 SV=4	1843	71244	964.402	2	1	40.51	CCAADDKEACFAVEGPK
	ALBU_BOVIN	Albumin OS=Bos taurus OX=9913 GN=ALB PE=1 SV=4	1843	71244	964.402	2	1	55.07	CCAADDKEACFAVEGPK
	ALBU_BOVIN	Albumin OS=Bos taurus OX=9913 GN=ALB PE=1 SV=4	1843	71244	964.944	2	1	69.83	CCAADDKEACFAVEGPK	Label:15N(1) (D) [+1.00]
	ALBU_BOVIN	Albumin OS=Bos taurus OX=9913 GN=ALB PE=1 SV=4	1843	71244	1107.53	2	0	46.31	MPCTEDYLSLILNR	Oxidation (M); Biotin:Thermo-21330 (N-term) [+473.22]
	ALBU_BOVIN	Albumin OS=Bos taurus OX=9913 GN=ALB PE=1 SV=4	1843	71244	1107.53	2	0	69.65	MPCTEDYLSLILNR	Oxidation (M); Biotin:Thermo-21330 (N-term) [+473.22]
	ALBU_BOVIN	Albumin OS=Bos taurus OX=9913 GN=ALB PE=1 SV=4	1843	71244	1114	2	0	50.53	MPCTEDYLSLILNR	Oxidation (M); HexNAc(2)Sulf(1) (ST) [+486.12]
	ALBU_BOVIN	Albumin OS=Bos taurus OX=9913 GN=ALB PE=1 SV=4	1843	71244	1114	2	0	51.4	MPCTEDYLSLILNR	Oxidation (M); HexNAc(2)Sulf(1) (ST) [+486.12]
	ALBU_BOVIN	Albumin OS=Bos taurus OX=9913 GN=ALB PE=1 SV=4	1843	71244	1246.63	2	0	54.41	GLVLIAFSQYLQQCPFDEHVK
	ALBU_BOVIN	Albumin OS=Bos taurus OX=9913 GN=ALB PE=1 SV=4	1843	71244	1246.63	2	0	31.13	GLVLIAFSQYLQQCPFDEHVK
	ALBU_BOVIN	Albumin OS=Bos taurus OX=9913 GN=ALB PE=1 SV=4	1843	71244	1246.63	2	0	28.73	GLVLIAFSQYLQQCPFDEHVK
	ALBU_BOVIN	Albumin OS=Bos taurus OX=9913 GN=ALB PE=1 SV=4	1843	71244	1246.63	2	0	50.69	GLVLIAFSQYLQQCPFDEHVK
	ALBU_BOVIN	Albumin OS=Bos taurus OX=9913 GN=ALB PE=1 SV=4	1843	71244	1255.11	2	0	51.17	GLVLIAFSQYLQQCPFDEHVK	Propionamide:2H(3) (C) [+74.06]
2	GPMI_ECOLI	2,3-bisphosphoglycerate-independent phosphoglycerate mutase OS=Escherichia coli (strain K12) OX=83333 GN=gpmI PE=1 SV=1	631	56272	656.316	2	0	41.26	AFVNADFDGFAR	Phe->Glu (F) [-18.03]
	GPMI_ECOLI	2,3-bisphosphoglycerate-independent phosphoglycerate mutase OS=Escherichia coli (strain K12) OX=83333 GN=gpmI PE=1 SV=1	631	56272	658.31	2	0	46.05	AFVNADFDGFAR	Ala->Gly (A) [-14.02]
	GPMI_ECOLI	2,3-bisphosphoglycerate-independent phosphoglycerate mutase OS=Escherichia coli (strain K12) OX=83333 GN=gpmI PE=1 SV=1	631	56272	665.319	2	0	38.03	AFVNADFDGFAR
	GPMI_ECOLI	2,3-bisphosphoglycerate-independent phosphoglycerate mutase OS=Escherichia coli (strain K12) OX=83333 GN=gpmI PE=1 SV=1	631	56272	665.319	2	0	61.2	AFVNADFDGFAR
	GPMI_ECOLI	2,3-bisphosphoglycerate-independent phosphoglycerate mutase OS=Escherichia coli (strain K12) OX=83333 GN=gpmI PE=1 SV=1	631	56272	665.319	2	0	49.01	AFVNADFDGFAR
	GPMI_ECOLI	2,3-bisphosphoglycerate-independent phosphoglycerate mutase OS=Escherichia coli (strain K12) OX=83333 GN=gpmI PE=1 SV=1	631	56272	665.319	2	0	34.41	AFVNADFDGFAR
	GPMI_ECOLI	2,3-bisphosphoglycerate-independent phosphoglycerate mutase OS=Escherichia coli (strain K12) OX=83333 GN=gpmI PE=1 SV=1	631	56272	665.319	2	0	40.61	AFVNADFDGFAR
	GPMI_ECOLI	2,3-bisphosphoglycerate-independent phosphoglycerate mutase OS=Escherichia coli (strain K12) OX=83333 GN=gpmI PE=1 SV=1	631	56272	665.319	2	0	33.66	AFVNADFDGFAR
	GPMI_ECOLI	2,3-bisphosphoglycerate-independent phosphoglycerate mutase OS=Escherichia coli (strain K12) OX=83333 GN=gpmI PE=1 SV=1	631	56272	665.319	2	0	27.88	AFVNADFDGFAR
	GPMI_ECOLI	2,3-bisphosphoglycerate-independent phosphoglycerate mutase OS=Escherichia coli (strain K12) OX=83333 GN=gpmI PE=1 SV=1	631	56272	665.319	2	0	31.67	AFVNADFDGFAR
	GPMI_ECOLI	2,3-bisphosphoglycerate-independent phosphoglycerate mutase OS=Escherichia coli (strain K12) OX=83333 GN=gpmI PE=1 SV=1	631	56272	665.319	2	0	25.01	AFVNADFDGFAR
	GPMI_ECOLI	2,3-bisphosphoglycerate-independent phosphoglycerate mutase OS=Escherichia coli (strain K12) OX=83333 GN=gpmI PE=1 SV=1	631	56272	665.319	2	0	32.85	AFVNADFDGFAR
	GPMI_ECOLI	2,3-bisphosphoglycerate-independent phosphoglycerate mutase OS=Escherichia coli (strain K12) OX=83333 GN=gpmI PE=1 SV=1	631	56272	665.319	2	0	33.09	AFVNADFDGFAR
	GPMI_ECOLI	2,3-bisphosphoglycerate-independent phosphoglycerate mutase OS=Escherichia coli (strain K12) OX=83333 GN=gpmI PE=1 SV=1	631	56272	671.35	2	0	65.99	IDASGLEVGLPDR
	GPMI_ECOLI	2,3-bisphosphoglycerate-independent phosphoglycerate mutase OS=Escherichia coli (strain K12) OX=83333 GN=gpmI PE=1 SV=1	631	56272	671.35	2	0	57.45	IDASGLEVGLPDR
	GPMI_ECOLI	2,3-bisphosphoglycerate-independent phosphoglycerate mutase OS=Escherichia coli (strain K12) OX=83333 GN=gpmI PE=1 SV=1	631	56272	700.331	2	0	46.66	EALDHCVEEVAK
	GPMI_ECOLI	2,3-bisphosphoglycerate-independent phosphoglycerate mutase OS=Escherichia coli (strain K12) OX=83333 GN=gpmI PE=1 SV=1	631	56272	725.393	2	0	50.46	AFFANPVLTGAVDK
	GPMI_ECOLI	2,3-bisphosphoglycerate-independent phosphoglycerate mutase OS=Escherichia coli (strain K12) OX=83333 GN=gpmI PE=1 SV=1	631	56272	725.393	2	0	34.31	AFFANPVLTGAVDK
	GPMI_ECOLI	2,3-bisphosphoglycerate-independent phosphoglycerate mutase OS=Escherichia coli (strain K12) OX=83333 GN=gpmI PE=1 SV=1	631	56272	727.897	2	0	57.45	LIDASGLEVGLPDR
	GPMI_ECOLI	2,3-bisphosphoglycerate-independent phosphoglycerate mutase OS=Escherichia coli (strain K12) OX=83333 GN=gpmI PE=1 SV=1	631	56272	785.382	2	0	70.34	AVEALDHCVEEVAK
	GPMI_ECOLI	2,3-bisphosphoglycerate-independent phosphoglycerate mutase OS=Escherichia coli (strain K12) OX=83333 GN=gpmI PE=1 SV=1	631	56272	797.874	2	0	47.74	QMGNSEVGHVNLGAGR	KG_Met-24DABA (M) [-30.98]
	GPMI_ECOLI	2,3-bisphosphoglycerate-independent phosphoglycerate mutase OS=Escherichia coli (strain K12) OX=83333 GN=gpmI PE=1 SV=1	631	56272	797.874	2	0	48.34	QMGNSEVGHVNLGAGR	KG_Met-24DABA (M) [-30.98]
	GPMI_ECOLI	2,3-bisphosphoglycerate-independent phosphoglycerate mutase OS=Escherichia coli (strain K12) OX=83333 GN=gpmI PE=1 SV=1	631	56272	804.881	2	0	66.95	QMGNSEVGHVNLGAGR	Met->Asn (M) [-17.00]
	GPMI_ECOLI	2,3-bisphosphoglycerate-independent phosphoglycerate mutase OS=Escherichia coli (strain K12) OX=83333 GN=gpmI PE=1 SV=1	631	56272	812.885	2	0	61.71	QMGNSEVGHVNLGAGR	Oxidation (M); Ammonia Loss RKNQ (KNQR) [-17.03]
	GPMI_ECOLI	2,3-bisphosphoglycerate-independent phosphoglycerate mutase OS=Escherichia coli (strain K12) OX=83333 GN=gpmI PE=1 SV=1	631	56272	812.885	2	0	49.95	QMGNSEVGHVNLGAGR	Oxidation (M); Ammonia Loss RKNQ (KNQR) [-17.03]
	GPMI_ECOLI	2,3-bisphosphoglycerate-independent phosphoglycerate mutase OS=Escherichia coli (strain K12) OX=83333 GN=gpmI PE=1 SV=1	631	56272	813.893	2	0	58.71	AVEALDHCVEEVAK	Val->Arg (V) [+57.03]
	GPMI_ECOLI	2,3-bisphosphoglycerate-independent phosphoglycerate mutase OS=Escherichia coli (strain K12) OX=83333 GN=gpmI PE=1 SV=1	631	56272	813.893	2	0	61.22	QMGNSEVGHVNLGAGR	Oxidation (M); Asn->Val (N) [-14.97]
	GPMI_ECOLI	2,3-bisphosphoglycerate-independent phosphoglycerate mutase OS=Escherichia coli (strain K12) OX=83333 GN=gpmI PE=1 SV=1	631	56272	547.929	3	0	43.34	QMGNSEVGHVNLGAGR	Oxidation (M)
	GPMI_ECOLI	2,3-bisphosphoglycerate-independent phosphoglycerate mutase OS=Escherichia coli (strain K12) OX=83333 GN=gpmI PE=1 SV=1	631	56272	1006.48	2	0	70.26	VATYDLQPEMSSAELTEK	Oxidation (M); Glu->Xle (E) [-15.96]
	GPMI_ECOLI	2,3-bisphosphoglycerate-independent phosphoglycerate mutase OS=Escherichia coli (strain K12) OX=83333 GN=gpmI PE=1 SV=1	631	56272	1006.48	2	0	42.23	VATYDLQPEMSSAELTEK	Oxidation (M); Glu->Xle (E) [-15.96]
	GPMI_ECOLI	2,3-bisphosphoglycerate-independent phosphoglycerate mutase OS=Escherichia coli (strain K12) OX=83333 GN=gpmI PE=1 SV=1	631	56272	1014.48	2	0	52.7	VATYDLQPEMSSAELTEK	Ala->Ser (A) [+15.99]
	GPMI_ECOLI	2,3-bisphosphoglycerate-independent phosphoglycerate mutase OS=Escherichia coli (strain K12) OX=83333 GN=gpmI PE=1 SV=1	631	56272	1014.48	2	0	50.94	VATYDLQPEMSSAELTEK	Oxidation (Y) [+15.99]
	GPMI_ECOLI	2,3-bisphosphoglycerate-independent phosphoglycerate mutase OS=Escherichia coli (strain K12) OX=83333 GN=gpmI PE=1 SV=1	631	56272	1019.5	2	0	71.61	AQGEFQADTAVAGLQAAYAR
	GPMI_ECOLI	2,3-bisphosphoglycerate-independent phosphoglycerate mutase OS=Escherichia coli (strain K12) OX=83333 GN=gpmI PE=1 SV=1	631	56272	1019.5	2	0	69.17	AQGEFQADTAVAGLQAAYAR
	GPMI_ECOLI	2,3-bisphosphoglycerate-independent phosphoglycerate mutase OS=Escherichia coli (strain K12) OX=83333 GN=gpmI PE=1 SV=1	631	56272	1034.99	2	0	50.38	VATYDLQPEMSSAELTEK	Carbamidomethyl (M) [+57.02]
	GPMI_ECOLI	2,3-bisphosphoglycerate-independent phosphoglycerate mutase OS=Escherichia coli (strain K12) OX=83333 GN=gpmI PE=1 SV=1	631	56272	1034.99	2	0	66.52	VATYDLQPEMSSAELTEK	Carbamidomethyl (M) [+57.02]
	GPMI_ECOLI	2,3-bisphosphoglycerate-independent phosphoglycerate mutase OS=Escherichia coli (strain K12) OX=83333 GN=gpmI PE=1 SV=1	631	56272	1046.51	2	0	42.1	VATYDLQPEMSSAELTEK	Phospho (Y) [+79.97]
	GPMI_ECOLI	2,3-bisphosphoglycerate-independent phosphoglycerate mutase OS=Escherichia coli (strain K12) OX=83333 GN=gpmI PE=1 SV=1	631	56272	1046.51	2	0	43.56	VATYDLQPEMSSAELTEK	Phospho (Y) [+79.97]
	GPMI_ECOLI	2,3-bisphosphoglycerate-independent phosphoglycerate mutase OS=Escherichia coli (strain K12) OX=83333 GN=gpmI PE=1 SV=1	631	56272	1121.99	2	0	63.81	AEGQPDAAMEDGDALIFMNFR	Oxidation (M); Gln->Gly (Q) [-71.04]
	GPMI_ECOLI	2,3-bisphosphoglycerate-independent phosphoglycerate mutase OS=Escherichia coli (strain K12) OX=83333 GN=gpmI PE=1 SV=1	631	56272	1121.99	2	0	63.81	AEGQPDAAMEDGDALIFMNFR	Oxidation (M); Gln->Gly (Q) [-71.04]
	GPMI_ECOLI	2,3-bisphosphoglycerate-independent phosphoglycerate mutase OS=Escherichia coli (strain K12) OX=83333 GN=gpmI PE=1 SV=1	631	56272	1121.99	2	0	52.89	AEGQPDAAMEDGDALIFMNFR	Oxidation (M); Gln->Gly (Q) [-71.04]
	GPMI_ECOLI	2,3-bisphosphoglycerate-independent phosphoglycerate mutase OS=Escherichia coli (strain K12) OX=83333 GN=gpmI PE=1 SV=1	631	56272	1121.99	2	0	52.51	AEGQPDAAMEDGDALIFMNFR	Oxidation (M); Gln->Gly (Q) [-71.04]
	GPMI_ECOLI	2,3-bisphosphoglycerate-independent phosphoglycerate mutase OS=Escherichia coli (strain K12) OX=83333 GN=gpmI PE=1 SV=1	631	56272	1129.99	2	0	52.97	AEGQPDAAMEDGDALIFMNFR	2 Oxidation (M); Gln->Gly (Q) [-71.04]
	GPMI_ECOLI	2,3-bisphosphoglycerate-independent phosphoglycerate mutase OS=Escherichia coli (strain K12) OX=83333 GN=gpmI PE=1 SV=1	631	56272	1129.99	2	0	49.27	AEGQPDAAMEDGDALIFMNFR	2 Oxidation (M); Gln->Gly (Q) [-71.04]
	GPMI_ECOLI	2,3-bisphosphoglycerate-independent phosphoglycerate mutase OS=Escherichia coli (strain K12) OX=83333 GN=gpmI PE=1 SV=1	631	56272	1142.5	2	0	64.3	AEGQPDAAMEDGDALIFMNFR	Oxidation (M); Decarboxylation (D) [-30.01]
	GPMI_ECOLI	2,3-bisphosphoglycerate-independent phosphoglycerate mutase OS=Escherichia coli (strain K12) OX=83333 GN=gpmI PE=1 SV=1	631	56272	1142.5	2	0	64.72	AEGQPDAAMEDGDALIFMNFR	Oxidation (M); Decarboxylation (E) [-30.01]
	GPMI_ECOLI	2,3-bisphosphoglycerate-independent phosphoglycerate mutase OS=Escherichia coli (strain K12) OX=83333 GN=gpmI PE=1 SV=1	631	56272	1148.08	2	0	73.57	AYDLLTLAQGEFQADTAVAGLQ
	GPMI_ECOLI	2,3-bisphosphoglycerate-independent phosphoglycerate mutase OS=Escherichia coli (strain K12) OX=83333 GN=gpmI PE=1 SV=1	631	56272	1148.51	2	0	51.77	AEGQPDAAMEDGDALIFMNFR	Oxidation (M); KG-NLE (M) [-17.96]
	GPMI_ECOLI	2,3-bisphosphoglycerate-independent phosphoglycerate mutase OS=Escherichia coli (strain K12) OX=83333 GN=gpmI PE=1 SV=1	631	56272	1149.51	2	0	67.55	AEGQPDAAMEDGDALIFMNFR
	GPMI_ECOLI	2,3-bisphosphoglycerate-independent phosphoglycerate mutase OS=Escherichia coli (strain K12) OX=83333 GN=gpmI PE=1 SV=1	631	56272	1149.51	2	0	49.27	AEGQPDAAMEDGDALIFMNFR
	GPMI_ECOLI	2,3-bisphosphoglycerate-independent phosphoglycerate mutase OS=Escherichia coli (strain K12) OX=83333 GN=gpmI PE=1 SV=1	631	56272	1149.51	2	0	30.47	AEGQPDAAMEDGDALIFMNFR
	GPMI_ECOLI	2,3-bisphosphoglycerate-independent phosphoglycerate mutase OS=Escherichia coli (strain K12) OX=83333 GN=gpmI PE=1 SV=1	631	56272	1157.51	2	0	65.62	AEGQPDAAMEDGDALIFMNFR	Oxidation (M)
	GPMI_ECOLI	2,3-bisphosphoglycerate-independent phosphoglycerate mutase OS=Escherichia coli (strain K12) OX=83333 GN=gpmI PE=1 SV=1	631	56272	1157.51	2	0	24.82	AEGQPDAAMEDGDALIFMNFR	Oxidation (M)
	GPMI_ECOLI	2,3-bisphosphoglycerate-independent phosphoglycerate mutase OS=Escherichia coli (strain K12) OX=83333 GN=gpmI PE=1 SV=1	631	56272	1157.51	2	0	44.51	AEGQPDAAMEDGDALIFMNFR	Oxidation (M)
	GPMI_ECOLI	2,3-bisphosphoglycerate-independent phosphoglycerate mutase OS=Escherichia coli (strain K12) OX=83333 GN=gpmI PE=1 SV=1	631	56272	1157.51	2	0	51.21	AEGQPDAAMEDGDALIFMNFR	Oxidation (M)
	GPMI_ECOLI	2,3-bisphosphoglycerate-independent phosphoglycerate mutase OS=Escherichia coli (strain K12) OX=83333 GN=gpmI PE=1 SV=1	631	56272	1165.51	2	0	46.1	AEGQPDAAMEDGDALIFMNFR	2 Oxidation (M)
	GPMI_ECOLI	2,3-bisphosphoglycerate-independent phosphoglycerate mutase OS=Escherichia coli (strain K12) OX=83333 GN=gpmI PE=1 SV=1	631	56272	1165.51	2	0	47.09	AEGQPDAAMEDGDALIFMNFR	2 Oxidation (M)
	GPMI_ECOLI	2,3-bisphosphoglycerate-independent phosphoglycerate mutase OS=Escherichia coli (strain K12) OX=83333 GN=gpmI PE=1 SV=1	631	56272	1178.03	2	0	49.69	AEGQPDAAMEDGDALIFMNFR	Carbamidomethyl (M) [+57.02]
	GPMI_ECOLI	2,3-bisphosphoglycerate-independent phosphoglycerate mutase OS=Escherichia coli (strain K12) OX=83333 GN=gpmI PE=1 SV=1	631	56272	1178.03	2	0	51.64	AEGQPDAAMEDGDALIFMNFR	Carbamidomethyl (M) [+57.02]
	GPMI_ECOLI	2,3-bisphosphoglycerate-independent phosphoglycerate mutase OS=Escherichia coli (strain K12) OX=83333 GN=gpmI PE=1 SV=1	631	56272	1219.12	2	0	54.85	AYDLLTLAQGEFQADTAVAGLQAA
	GPMI_ECOLI	2,3-bisphosphoglycerate-independent phosphoglycerate mutase OS=Escherichia coli (strain K12) OX=83333 GN=gpmI PE=1 SV=1	631	56272	1258.15	2	0	32.06	DPATGQAHTAHTNLPVPLIYVGDK
	GPMI_ECOLI	2,3-bisphosphoglycerate-independent phosphoglycerate mutase OS=Escherichia coli (strain K12) OX=83333 GN=gpmI PE=1 SV=1	631	56272	1361.17	2	0	50.55	AYDLLTLAQGEFQADTAVAGLQAAYAR	Tyr->Gly (Y) [-106.04]
	GPMI_ECOLI	2,3-bisphosphoglycerate-independent phosphoglycerate mutase OS=Escherichia coli (strain K12) OX=83333 GN=gpmI PE=1 SV=1	631	56272	1378.13	2	0	28.33	YDTIICNYPNGDMVGHTGVMEAAVK
	GPMI_ECOLI	2,3-bisphosphoglycerate-independent phosphoglycerate mutase OS=Escherichia coli (strain K12) OX=83333 GN=gpmI PE=1 SV=1	631	56272	1396.69	2	0	92.42	AYDLLTLAQGEFQADTAVAGLQAAYAR	Tyr->Lys (Y) [-34.97]
	GPMI_ECOLI	2,3-bisphosphoglycerate-independent phosphoglycerate mutase OS=Escherichia coli (strain K12) OX=83333 GN=gpmI PE=1 SV=1	631	56272	1396.71	2	0	108.54	AYDLLTLAQGEFQADTAVAGLQAAYAR	Tyr->Lys (Y) [-34.97]
	GPMI_ECOLI	2,3-bisphosphoglycerate-independent phosphoglycerate mutase OS=Escherichia coli (strain K12) OX=83333 GN=gpmI PE=1 SV=1	631	56272	943.145	3	0	68.56	AYDLLTLAQGEFQADTAVAGLQAAYAR
	GPMI_ECOLI	2,3-bisphosphoglycerate-independent phosphoglycerate mutase OS=Escherichia coli (strain K12) OX=83333 GN=gpmI PE=1 SV=1	631	56272	943.145	3	0	72.57	AYDLLTLAQGEFQADTAVAGLQAAYAR
	GPMI_ECOLI	2,3-bisphosphoglycerate-independent phosphoglycerate mutase OS=Escherichia coli (strain K12) OX=83333 GN=gpmI PE=1 SV=1	631	56272	1414.22	2	0	70.47	AYDLLTLAQGEFQADTAVAGLQAAYAR
	GPMI_ECOLI	2,3-bisphosphoglycerate-independent phosphoglycerate mutase OS=Escherichia coli (strain K12) OX=83333 GN=gpmI PE=1 SV=1	631	56272	958.141	3	0	56.96	AYDLLTLAQGEFQADTAVAGLQAAYAR	Nitro (F) [+44.99]
	GPMI_ECOLI	2,3-bisphosphoglycerate-independent phosphoglycerate mutase OS=Escherichia coli (strain K12) OX=83333 GN=gpmI PE=1 SV=1	631	56272	1436.71	2	0	76.17	AYDLLTLAQGEFQADTAVAGLQAAYAR	Nitro (F) [+44.99]
	GPMI_ECOLI	2,3-bisphosphoglycerate-independent phosphoglycerate mutase OS=Escherichia coli (strain K12) OX=83333 GN=gpmI PE=1 SV=1	631	56272	1442.72	2	0	75.6	AYDLLTLAQGEFQADTAVAGLQAAYAR	Ala->Lys (A) [+57.06]

## Sheet: SP6
Protein #	Accession Number	Protein Description	Protein Score	Protein Mass (Da)	Peptide m/z	Charge State	Miss Cleavage	Peptide Score	Peptide Sequence	Modifications
1	ALBU_BOVIN	Albumin OS=Bos taurus OX=9913 GN=ALB PE=1 SV=4	1707	71244	461.749	2	0	31.21	AEFVEVTK
	ALBU_BOVIN	Albumin OS=Bos taurus OX=9913 GN=ALB PE=1 SV=4	1707	71244	461.749	2	0	33.69	AEFVEVTK
	ALBU_BOVIN	Albumin OS=Bos taurus OX=9913 GN=ALB PE=1 SV=4	1707	71244	498.808	2	0	48.61	QTALVELLK	Dehydrated STED (DEST) [-18.01]
	ALBU_BOVIN	Albumin OS=Bos taurus OX=9913 GN=ALB PE=1 SV=4	1707	71244	498.808	2	0	53.89	QTALVELLK	Dehydrated STED (DEST) [-18.01]
	ALBU_BOVIN	Albumin OS=Bos taurus OX=9913 GN=ALB PE=1 SV=4	1707	71244	499.299	2	0	50.36	QTALVELLK	Gln->pyro-Glu (N-term Q) [-17.03]
	ALBU_BOVIN	Albumin OS=Bos taurus OX=9913 GN=ALB PE=1 SV=4	1707	71244	499.299	2	0	47.01	QTALVELLK	Gln->pyro-Glu (N-term Q) [-17.03]
	ALBU_BOVIN	Albumin OS=Bos taurus OX=9913 GN=ALB PE=1 SV=4	1707	71244	507.813	2	0	59.85	QTALVELLK
	ALBU_BOVIN	Albumin OS=Bos taurus OX=9913 GN=ALB PE=1 SV=4	1707	71244	507.813	2	0	59.8	QTALVELLK
	ALBU_BOVIN	Albumin OS=Bos taurus OX=9913 GN=ALB PE=1 SV=4	1707	71244	507.825	2	0	58.2	QTALVELLK
	ALBU_BOVIN	Albumin OS=Bos taurus OX=9913 GN=ALB PE=1 SV=4	1707	71244	507.825	2	0	58.52	QTALVELLK
	ALBU_BOVIN	Albumin OS=Bos taurus OX=9913 GN=ALB PE=1 SV=4	1707	71244	514.82	2	0	57.94	QTALVELLK	Methyl (N-term) [+14.02]
	ALBU_BOVIN	Albumin OS=Bos taurus OX=9913 GN=ALB PE=1 SV=4	1707	71244	514.82	2	0	57.86	QTALVELLK	Methyl (N-term) [+14.02]
	ALBU_BOVIN	Albumin OS=Bos taurus OX=9913 GN=ALB PE=1 SV=4	1707	71244	528.818	2	0	64.39	QTALVELLK	Propyl (N-term) [+42.05]
	ALBU_BOVIN	Albumin OS=Bos taurus OX=9913 GN=ALB PE=1 SV=4	1707	71244	536.324	2	1	46.14	KQTALVELLK	Lys->Gly (K) [-71.07]
	ALBU_BOVIN	Albumin OS=Bos taurus OX=9913 GN=ALB PE=1 SV=4	1707	71244	554.263	2	0	31.98	EACFAVEGPK
	ALBU_BOVIN	Albumin OS=Bos taurus OX=9913 GN=ALB PE=1 SV=4	1707	71244	563.346	2	1	51.59	KQTALVELLK	Ammonia Loss RKNQ (KNQR) [-17.03]
	ALBU_BOVIN	Albumin OS=Bos taurus OX=9913 GN=ALB PE=1 SV=4	1707	71244	571.86	2	1	68.09	KQTALVELLK
	ALBU_BOVIN	Albumin OS=Bos taurus OX=9913 GN=ALB PE=1 SV=4	1707	71244	571.86	2	1	49.98	KQTALVELLK
	ALBU_BOVIN	Albumin OS=Bos taurus OX=9913 GN=ALB PE=1 SV=4	1707	71244	582.319	2	0	49.84	LVNELTEFAK
	ALBU_BOVIN	Albumin OS=Bos taurus OX=9913 GN=ALB PE=1 SV=4	1707	71244	582.319	2	0	26.47	LVNELTEFAK
	ALBU_BOVIN	Albumin OS=Bos taurus OX=9913 GN=ALB PE=1 SV=4	1707	71244	582.331	2	0	56.34	LVNELTEFAK
	ALBU_BOVIN	Albumin OS=Bos taurus OX=9913 GN=ALB PE=1 SV=4	1707	71244	582.337	2	0	56.53	LVNELTEFAK
	ALBU_BOVIN	Albumin OS=Bos taurus OX=9913 GN=ALB PE=1 SV=4	1707	71244	589.326	2	0	52.29	LVNELTEFAK	Methyl (N-term) [+14.02]
	ALBU_BOVIN	Albumin OS=Bos taurus OX=9913 GN=ALB PE=1 SV=4	1707	71244	589.326	2	0	51.68	LVNELTEFAK	Methyl (N-term) [+14.02]
	ALBU_BOVIN	Albumin OS=Bos taurus OX=9913 GN=ALB PE=1 SV=4	1707	71244	652.887	2	1	44.13	KQTALVELLK	Hex (ST) [+162.05]
	ALBU_BOVIN	Albumin OS=Bos taurus OX=9913 GN=ALB PE=1 SV=4	1707	71244	653.364	2	0	62.52	HLVDEPQNLIK
	ALBU_BOVIN	Albumin OS=Bos taurus OX=9913 GN=ALB PE=1 SV=4	1707	71244	653.364	2	0	58.53	HLVDEPQNLIK
	ALBU_BOVIN	Albumin OS=Bos taurus OX=9913 GN=ALB PE=1 SV=4	1707	71244	666.369	2	0	61.95	HLVDEPQNLIK	Delta:H(2)C(2) (N-term) [+26.02]
	ALBU_BOVIN	Albumin OS=Bos taurus OX=9913 GN=ALB PE=1 SV=4	1707	71244	666.369	2	0	45.93	HLVDEPQNLIK	Delta:H(2)C(2) (N-term) [+26.02]
	ALBU_BOVIN	Albumin OS=Bos taurus OX=9913 GN=ALB PE=1 SV=4	1707	71244	671.348	2	0	53.25	TVMENFVAFVDK	Asp->Gly (D) [-58.01]
	ALBU_BOVIN	Albumin OS=Bos taurus OX=9913 GN=ALB PE=1 SV=4	1707	71244	671.348	2	0	63.15	TVMENFVAFVDK	Asp->Gly (D) [-58.01]
	ALBU_BOVIN	Albumin OS=Bos taurus OX=9913 GN=ALB PE=1 SV=4	1707	71244	681.873	2	0	43.44	HLVDEPQNLIK	Carbamidomethyl (N-term) [+57.02]
	ALBU_BOVIN	Albumin OS=Bos taurus OX=9913 GN=ALB PE=1 SV=4	1707	71244	691.841	2	0	68.85	TVMENFVAFVDK	Met->Asn (M) [-17.00]
	ALBU_BOVIN	Albumin OS=Bos taurus OX=9913 GN=ALB PE=1 SV=4	1707	71244	693.356	2	0	106.76	TVMENFVAFVDK	Thr->Ser (T) [-14.02]
	ALBU_BOVIN	Albumin OS=Bos taurus OX=9913 GN=ALB PE=1 SV=4	1707	71244	693.356	2	0	86.43	TVMENFVAFVDK	Thr->Ser (T) [-14.02]
	ALBU_BOVIN	Albumin OS=Bos taurus OX=9913 GN=ALB PE=1 SV=4	1707	71244	700.351	2	0	92.47	TVMENFVAFVDK
	ALBU_BOVIN	Albumin OS=Bos taurus OX=9913 GN=ALB PE=1 SV=4	1707	71244	700.351	2	0	67.13	TVMENFVAFVDK
	ALBU_BOVIN	Albumin OS=Bos taurus OX=9913 GN=ALB PE=1 SV=4	1707	71244	700.351	2	0	64.19	TVMENFVAFVDK
	ALBU_BOVIN	Albumin OS=Bos taurus OX=9913 GN=ALB PE=1 SV=4	1707	71244	700.351	2	0	51.58	TVMENFVAFVDK
	ALBU_BOVIN	Albumin OS=Bos taurus OX=9913 GN=ALB PE=1 SV=4	1707	71244	706.831	2	0	44.45	YICDNQDTISSK	Cys->Glu (C) [+26.03]
	ALBU_BOVIN	Albumin OS=Bos taurus OX=9913 GN=ALB PE=1 SV=4	1707	71244	708.348	2	0	32.1	TVMENFVAFVDK	Oxidation (M)
	ALBU_BOVIN	Albumin OS=Bos taurus OX=9913 GN=ALB PE=1 SV=4	1707	71244	710.351	2	0	51.13	SLHTLFGDELCK
	ALBU_BOVIN	Albumin OS=Bos taurus OX=9913 GN=ALB PE=1 SV=4	1707	71244	710.351	2	0	48.64	SLHTLFGDELCK
	ALBU_BOVIN	Albumin OS=Bos taurus OX=9913 GN=ALB PE=1 SV=4	1707	71244	710.351	2	0	67.05	SLHTLFGDELCK
	ALBU_BOVIN	Albumin OS=Bos taurus OX=9913 GN=ALB PE=1 SV=4	1707	71244	710.351	2	0	31.73	SLHTLFGDELCK
	ALBU_BOVIN	Albumin OS=Bos taurus OX=9913 GN=ALB PE=1 SV=4	1707	71244	727.853	2	0	55.65	TVMENFVAFVDK	Thr->Arg (T) [+55.05]
	ALBU_BOVIN	Albumin OS=Bos taurus OX=9913 GN=ALB PE=1 SV=4	1707	71244	728.862	2	0	59.78	TVMENFVAFVDK	Carbamidomethyl (M) [+57.02]
	ALBU_BOVIN	Albumin OS=Bos taurus OX=9913 GN=ALB PE=1 SV=4	1707	71244	728.862	2	0	57.6	TVMENFVAFVDK	Carbamidomethyl (M) [+57.02]
	ALBU_BOVIN	Albumin OS=Bos taurus OX=9913 GN=ALB PE=1 SV=4	1707	71244	738.861	2	0	46.25	SLHTLFGDELCK	Gly (S) [+57.02]
	ALBU_BOVIN	Albumin OS=Bos taurus OX=9913 GN=ALB PE=1 SV=4	1707	71244	739.765	2	0	30.28	ETYGDMADCCEK
	ALBU_BOVIN	Albumin OS=Bos taurus OX=9913 GN=ALB PE=1 SV=4	1707	71244	740.4	2	0	63.78	LGEYGFQNALIVR
	ALBU_BOVIN	Albumin OS=Bos taurus OX=9913 GN=ALB PE=1 SV=4	1707	71244	740.4	2	0	60.72	LGEYGFQNALIVR
	ALBU_BOVIN	Albumin OS=Bos taurus OX=9913 GN=ALB PE=1 SV=4	1707	71244	740.4	2	0	90.22	LGEYGFQNALIVR
	ALBU_BOVIN	Albumin OS=Bos taurus OX=9913 GN=ALB PE=1 SV=4	1707	71244	740.4	2	0	63.49	LGEYGFQNALIVR
	ALBU_BOVIN	Albumin OS=Bos taurus OX=9913 GN=ALB PE=1 SV=4	1707	71244	740.4	2	0	44.27	LGEYGFQNALIVR
	ALBU_BOVIN	Albumin OS=Bos taurus OX=9913 GN=ALB PE=1 SV=4	1707	71244	740.4	2	0	28.16	LGEYGFQNALIVR
	ALBU_BOVIN	Albumin OS=Bos taurus OX=9913 GN=ALB PE=1 SV=4	1707	71244	740.4	2	0	31.27	LGEYGFQNALIVR
	ALBU_BOVIN	Albumin OS=Bos taurus OX=9913 GN=ALB PE=1 SV=4	1707	71244	740.4	2	0	23.13	LGEYGFQNALIVR
	ALBU_BOVIN	Albumin OS=Bos taurus OX=9913 GN=ALB PE=1 SV=4	1707	71244	740.413	2	0	90.27	LGEYGFQNALIVR
	ALBU_BOVIN	Albumin OS=Bos taurus OX=9913 GN=ALB PE=1 SV=4	1707	71244	747.875	2	0	73.81	LGEYGFQNALIVR	Xle->Lys (L) [+15.01]
	ALBU_BOVIN	Albumin OS=Bos taurus OX=9913 GN=ALB PE=1 SV=4	1707	71244	751.811	2	0	56.62	EYEATLEECCAK
	ALBU_BOVIN	Albumin OS=Bos taurus OX=9913 GN=ALB PE=1 SV=4	1707	71244	751.811	2	0	64.79	EYEATLEECCAK
	ALBU_BOVIN	Albumin OS=Bos taurus OX=9913 GN=ALB PE=1 SV=4	1707	71244	753.407	2	0	65.5	LGEYGFQNALIVR	Delta:H(2)C(2) (N-term) [+26.02]
	ALBU_BOVIN	Albumin OS=Bos taurus OX=9913 GN=ALB PE=1 SV=4	1707	71244	753.407	2	0	57.44	LGEYGFQNALIVR	Delta:H(2)C(2) (N-term) [+26.02]
	ALBU_BOVIN	Albumin OS=Bos taurus OX=9913 GN=ALB PE=1 SV=4	1707	71244	756.424	2	0	40.68	VPQVSTPTLVEVSR
	ALBU_BOVIN	Albumin OS=Bos taurus OX=9913 GN=ALB PE=1 SV=4	1707	71244	777.831	2	0	44.95	DDPHACYSTVFDK
	ALBU_BOVIN	Albumin OS=Bos taurus OX=9913 GN=ALB PE=1 SV=4	1707	71244	784.375	2	0	62.16	DAFLGSFLYEYSR
	ALBU_BOVIN	Albumin OS=Bos taurus OX=9913 GN=ALB PE=1 SV=4	1707	71244	784.375	2	0	51.66	DAFLGSFLYEYSR
	ALBU_BOVIN	Albumin OS=Bos taurus OX=9913 GN=ALB PE=1 SV=4	1707	71244	784.375	2	0	30.7	DAFLGSFLYEYSR
	ALBU_BOVIN	Albumin OS=Bos taurus OX=9913 GN=ALB PE=1 SV=4	1707	71244	784.375	2	0	41.44	DAFLGSFLYEYSR
	ALBU_BOVIN	Albumin OS=Bos taurus OX=9913 GN=ALB PE=1 SV=4	1707	71244	784.375	2	0	31.64	DAFLGSFLYEYSR
	ALBU_BOVIN	Albumin OS=Bos taurus OX=9913 GN=ALB PE=1 SV=4	1707	71244	784.375	2	0	30.15	DAFLGSFLYEYSR
	ALBU_BOVIN	Albumin OS=Bos taurus OX=9913 GN=ALB PE=1 SV=4	1707	71244	788.888	2	0	37.68	LKPDPNTLCDEFK
	ALBU_BOVIN	Albumin OS=Bos taurus OX=9913 GN=ALB PE=1 SV=4	1707	71244	791.897	2	0	46.8	DAFLGSFLYEYSR	Xle->Lys (L) [+15.01]
	ALBU_BOVIN	Albumin OS=Bos taurus OX=9913 GN=ALB PE=1 SV=4	1707	71244	795.388	2	0	52.19	DAFLGSFLYEYSR	Cation:Na (DE) [+21.98]
	ALBU_BOVIN	Albumin OS=Bos taurus OX=9913 GN=ALB PE=1 SV=4	1707	71244	797.402	2	0	44.01	PCTEDYLSLILNR
	ALBU_BOVIN	Albumin OS=Bos taurus OX=9913 GN=ALB PE=1 SV=4	1707	71244	797.402	2	0	45.4	PCTEDYLSLILNR
	ALBU_BOVIN	Albumin OS=Bos taurus OX=9913 GN=ALB PE=1 SV=4	1707	71244	818.422	2	0	49.99	MPCTEDYLSLILNR	Cys->Ala (C) [-31.97]
	ALBU_BOVIN	Albumin OS=Bos taurus OX=9913 GN=ALB PE=1 SV=4	1707	71244	820.473	2	1	31.28	KVPQVSTPTLVEVSR
	ALBU_BOVIN	Albumin OS=Bos taurus OX=9913 GN=ALB PE=1 SV=4	1707	71244	820.473	2	1	31.29	KVPQVSTPTLVEVSR
	ALBU_BOVIN	Albumin OS=Bos taurus OX=9913 GN=ALB PE=1 SV=4	1707	71244	824.405	2	0	60.81	MPCTEDYLSLILNR	azole (C) [-20.03]
	ALBU_BOVIN	Albumin OS=Bos taurus OX=9913 GN=ALB PE=1 SV=4	1707	71244	826.42	2	0	59.54	MPCTEDYLSLILNR	Oxidation (M); Cys->Ala (C) [-31.97]
	ALBU_BOVIN	Albumin OS=Bos taurus OX=9913 GN=ALB PE=1 SV=4	1707	71244	826.42	2	0	75.26	MPCTEDYLSLILNR	Oxidation (M); Cys->Ala (C) [-31.97]
	ALBU_BOVIN	Albumin OS=Bos taurus OX=9913 GN=ALB PE=1 SV=4	1707	71244	838.908	2	0	103.24	MPCTEDYLSLILNR	Dethiomethyl (M) [-48.00]
	ALBU_BOVIN	Albumin OS=Bos taurus OX=9913 GN=ALB PE=1 SV=4	1707	71244	838.92	2	0	70.91	MPCTEDYLSLILNR	Dethiomethyl (M) [-48.00]
	ALBU_BOVIN	Albumin OS=Bos taurus OX=9913 GN=ALB PE=1 SV=4	1707	71244	846.908	2	0	62.76	MPCTEDYLSLILNR	Met->AspSA (M) [-32.01]
	ALBU_BOVIN	Albumin OS=Bos taurus OX=9913 GN=ALB PE=1 SV=4	1707	71244	846.908	2	0	44.72	MPCTEDYLSLILNR	Met->AspSA (M) [-32.01]
	ALBU_BOVIN	Albumin OS=Bos taurus OX=9913 GN=ALB PE=1 SV=4	1707	71244	847.415	2	0	86.14	MPCTEDYLSLILNR	KG_Met-24DABA (M) [-30.98]
	ALBU_BOVIN	Albumin OS=Bos taurus OX=9913 GN=ALB PE=1 SV=4	1707	71244	847.898	2	0	60.75	MPCTEDYLSLILNR	Thr->Ala (T) [-30.01]
	ALBU_BOVIN	Albumin OS=Bos taurus OX=9913 GN=ALB PE=1 SV=4	1707	71244	847.918	2	0	49.73	MPCTEDYLSLILNR	Thr->Ala (T) [-30.01]
	ALBU_BOVIN	Albumin OS=Bos taurus OX=9913 GN=ALB PE=1 SV=4	1707	71244	847.918	2	0	49.05	MPCTEDYLSLILNR	Thr->Ala (T) [-30.01]
	ALBU_BOVIN	Albumin OS=Bos taurus OX=9913 GN=ALB PE=1 SV=4	1707	71244	847.918	2	0	61.51	MPCTEDYLSLILNR	Thr->Ala (T) [-30.01]
	ALBU_BOVIN	Albumin OS=Bos taurus OX=9913 GN=ALB PE=1 SV=4	1707	71244	847.918	2	0	68.66	MPCTEDYLSLILNR	Thr->Ala (T) [-30.01]
	ALBU_BOVIN	Albumin OS=Bos taurus OX=9913 GN=ALB PE=1 SV=4	1707	71244	847.918	2	0	95.8	MPCTEDYLSLILNR	Met->Thr (M) [-29.99]
	ALBU_BOVIN	Albumin OS=Bos taurus OX=9913 GN=ALB PE=1 SV=4	1707	71244	847.918	2	0	95.74	MPCTEDYLSLILNR	Met->Thr (M) [-29.99]
	ALBU_BOVIN	Albumin OS=Bos taurus OX=9913 GN=ALB PE=1 SV=4	1707	71244	848.418	2	0	62.22	MPCTEDYLSLILNR	Oxidation (M); Thiazolidine (C) [+12.00]
	ALBU_BOVIN	Albumin OS=Bos taurus OX=9913 GN=ALB PE=1 SV=4	1707	71244	850.416	2	0	42.17	MPCTEDYLSLILNR	Sulfide (C) [+31.97]
	ALBU_BOVIN	Albumin OS=Bos taurus OX=9913 GN=ALB PE=1 SV=4	1707	71244	853.918	2	0	100.83	MPCTEDYLSLILNR	KG-NLE (M) [-17.96]
	ALBU_BOVIN	Albumin OS=Bos taurus OX=9913 GN=ALB PE=1 SV=4	1707	71244	854.409	2	0	84.74	MPCTEDYLSLILNR	Met->Asn (M) [-17.00]
	ALBU_BOVIN	Albumin OS=Bos taurus OX=9913 GN=ALB PE=1 SV=4	1707	71244	855.911	2	0	68.97	MPCTEDYLSLILNR	Oxidation (M); Thr->Ala (T) [-30.01]
	ALBU_BOVIN	Albumin OS=Bos taurus OX=9913 GN=ALB PE=1 SV=4	1707	71244	855.911	2	0	50.35	MPCTEDYLSLILNR	Oxidation (M); Thr->Ala (T) [-30.01]
	ALBU_BOVIN	Albumin OS=Bos taurus OX=9913 GN=ALB PE=1 SV=4	1707	71244	855.911	2	0	92.8	MPCTEDYLSLILNR	Oxidation (M); Thr->Ala (T) [-30.01]
	ALBU_BOVIN	Albumin OS=Bos taurus OX=9913 GN=ALB PE=1 SV=4	1707	71244	855.911	2	0	92.98	MPCTEDYLSLILNR	Oxidation (M); Thr->Ala (T) [-30.01]
	ALBU_BOVIN	Albumin OS=Bos taurus OX=9913 GN=ALB PE=1 SV=4	1707	71244	855.911	2	0	68.05	MPCTEDYLSLILNR	Oxidation (M); Pro->Pyrrolidinone (P) [-30.01]
	ALBU_BOVIN	Albumin OS=Bos taurus OX=9913 GN=ALB PE=1 SV=4	1707	71244	856.414	2	0	59.36	MPCTEDYLSLILNR	Oxidation (M); Cys->Met (C) [+28.03]
	ALBU_BOVIN	Albumin OS=Bos taurus OX=9913 GN=ALB PE=1 SV=4	1707	71244	861.911	2	0	91.26	MPCTEDYLSLILNR	Met->Glu (M) [-2.00]
	ALBU_BOVIN	Albumin OS=Bos taurus OX=9913 GN=ALB PE=1 SV=4	1707	71244	861.911	2	0	91.3	MPCTEDYLSLILNR	Met->Glu (M) [-2.00]
	ALBU_BOVIN	Albumin OS=Bos taurus OX=9913 GN=ALB PE=1 SV=4	1707	71244	862.921	2	0	84.85	MPCTEDYLSLILNR
	ALBU_BOVIN	Albumin OS=Bos taurus OX=9913 GN=ALB PE=1 SV=4	1707	71244	862.921	2	0	91.04	MPCTEDYLSLILNR
	ALBU_BOVIN	Albumin OS=Bos taurus OX=9913 GN=ALB PE=1 SV=4	1707	71244	862.921	2	0	30.61	MPCTEDYLSLILNR
	ALBU_BOVIN	Albumin OS=Bos taurus OX=9913 GN=ALB PE=1 SV=4	1707	71244	862.921	2	0	32.39	MPCTEDYLSLILNR
	ALBU_BOVIN	Albumin OS=Bos taurus OX=9913 GN=ALB PE=1 SV=4	1707	71244	862.921	2	0	57.51	MPCTEDYLSLILNR
	ALBU_BOVIN	Albumin OS=Bos taurus OX=9913 GN=ALB PE=1 SV=4	1707	71244	862.921	2	0	45.8	MPCTEDYLSLILNR
	ALBU_BOVIN	Albumin OS=Bos taurus OX=9913 GN=ALB PE=1 SV=4	1707	71244	862.921	2	0	47.29	MPCTEDYLSLILNR
	ALBU_BOVIN	Albumin OS=Bos taurus OX=9913 GN=ALB PE=1 SV=4	1707	71244	862.921	2	0	22.91	MPCTEDYLSLILNR
	ALBU_BOVIN	Albumin OS=Bos taurus OX=9913 GN=ALB PE=1 SV=4	1707	71244	862.921	2	0	46.79	MPCTEDYLSLILNR
	ALBU_BOVIN	Albumin OS=Bos taurus OX=9913 GN=ALB PE=1 SV=4	1707	71244	862.921	2	0	44.25	MPCTEDYLSLILNR
	ALBU_BOVIN	Albumin OS=Bos taurus OX=9913 GN=ALB PE=1 SV=4	1707	71244	870.421	2	0	46.42	MPCTEDYLSLILNR	Hydroxamic_acid (DE) [+15.01]
	ALBU_BOVIN	Albumin OS=Bos taurus OX=9913 GN=ALB PE=1 SV=4	1707	71244	870.421	2	0	56.26	MPCTEDYLSLILNR	Oxidation (M); Delta:H(4)C(3)O(1) (C) [+56.03]
	ALBU_BOVIN	Albumin OS=Bos taurus OX=9913 GN=ALB PE=1 SV=4	1707	71244	870.421	2	0	56.2	MPCTEDYLSLILNR	Oxidation (M); Delta:H(4)C(3)O(1) (C) [+56.03]
	ALBU_BOVIN	Albumin OS=Bos taurus OX=9913 GN=ALB PE=1 SV=4	1707	71244	870.421	2	0	52.87	MPCTEDYLSLILNR	Oxidation (M); Delta:H(4)C(3)O(1) (C) [+56.03]
	ALBU_BOVIN	Albumin OS=Bos taurus OX=9913 GN=ALB PE=1 SV=4	1707	71244	870.921	2	0	93.04	MPCTEDYLSLILNR	Oxidation (M)
	ALBU_BOVIN	Albumin OS=Bos taurus OX=9913 GN=ALB PE=1 SV=4	1707	71244	870.921	2	0	72.65	MPCTEDYLSLILNR	Oxidation (M)
	ALBU_BOVIN	Albumin OS=Bos taurus OX=9913 GN=ALB PE=1 SV=4	1707	71244	870.921	2	0	93.7	MPCTEDYLSLILNR	Oxidation (M)
	ALBU_BOVIN	Albumin OS=Bos taurus OX=9913 GN=ALB PE=1 SV=4	1707	71244	870.921	2	0	26.71	MPCTEDYLSLILNR	Oxidation (M)
	ALBU_BOVIN	Albumin OS=Bos taurus OX=9913 GN=ALB PE=1 SV=4	1707	71244	870.921	2	0	93.69	MPCTEDYLSLILNR	Oxidation (M)
	ALBU_BOVIN	Albumin OS=Bos taurus OX=9913 GN=ALB PE=1 SV=4	1707	71244	870.921	2	0	60.81	MPCTEDYLSLILNR	Oxidation (M)
	ALBU_BOVIN	Albumin OS=Bos taurus OX=9913 GN=ALB PE=1 SV=4	1707	71244	870.921	2	0	73.43	MPCTEDYLSLILNR	Oxidation (M)
	ALBU_BOVIN	Albumin OS=Bos taurus OX=9913 GN=ALB PE=1 SV=4	1707	71244	871.413	2	0	65.6	MPCTEDYLSLILNR	Pro->Asn (P) [+16.99]
	ALBU_BOVIN	Albumin OS=Bos taurus OX=9913 GN=ALB PE=1 SV=4	1707	71244	871.413	2	0	77.24	MPCTEDYLSLILNR	Oxidation (M); Delta:H(6)C(3)O(1) (C) [+58.04]
	ALBU_BOVIN	Albumin OS=Bos taurus OX=9913 GN=ALB PE=1 SV=4	1707	71244	874.357	2	0	24.66	YNGVFQECCQAEDK
	ALBU_BOVIN	Albumin OS=Bos taurus OX=9913 GN=ALB PE=1 SV=4	1707	71244	875.421	2	0	72.89	MPCTEDYLSLILNR	Met->Arg (M) [+25.06]
	ALBU_BOVIN	Albumin OS=Bos taurus OX=9913 GN=ALB PE=1 SV=4	1707	71244	876.919	2	0	56.45	MPCTEDYLSLILNR	Formyl (N-term) [+27.99]
	ALBU_BOVIN	Albumin OS=Bos taurus OX=9913 GN=ALB PE=1 SV=4	1707	71244	876.919	2	0	60.11	MPCTEDYLSLILNR	Formyl (N-term) [+27.99]
	ALBU_BOVIN	Albumin OS=Bos taurus OX=9913 GN=ALB PE=1 SV=4	1707	71244	877.41	2	0	79	MPCTEDYLSLILNR	Malonyl (C) [+86.00]
	ALBU_BOVIN	Albumin OS=Bos taurus OX=9913 GN=ALB PE=1 SV=4	1707	71244	878.917	2	0	95.44	MPCTEDYLSLILNR	Oxidation (M); Methyl:2H(2) (N-term) [+16.03]
	ALBU_BOVIN	Albumin OS=Bos taurus OX=9913 GN=ALB PE=1 SV=4	1707	71244	878.917	2	0	96.77	MPCTEDYLSLILNR	Oxidation (M); Methyl:2H(2) (N-term) [+16.03]
	ALBU_BOVIN	Albumin OS=Bos taurus OX=9913 GN=ALB PE=1 SV=4	1707	71244	879.445	2	0	83.8	MPCTEDYLSLILNR	Oxidation (M); Pro->Asn (P) [+16.99]
	ALBU_BOVIN	Albumin OS=Bos taurus OX=9913 GN=ALB PE=1 SV=4	1707	71244	879.445	2	0	83.78	MPCTEDYLSLILNR	Oxidation (M); Pro->Asn (P) [+16.99]
	ALBU_BOVIN	Albumin OS=Bos taurus OX=9913 GN=ALB PE=1 SV=4	1707	71244	884.426	2	0	61.24	MPCTEDYLSLILNR	Carbamyl (N-term) [+43.01]
	ALBU_BOVIN	Albumin OS=Bos taurus OX=9913 GN=ALB PE=1 SV=4	1707	71244	884.426	2	0	65.22	MPCTEDYLSLILNR	Carbamyl (N-term) [+43.01]
	ALBU_BOVIN	Albumin OS=Bos taurus OX=9913 GN=ALB PE=1 SV=4	1707	71244	884.426	2	0	89.06	MPCTEDYLSLILNR	Carbamyl (N-term) [+43.01]
	ALBU_BOVIN	Albumin OS=Bos taurus OX=9913 GN=ALB PE=1 SV=4	1707	71244	884.919	2	0	62.04	MPCTEDYLSLILNR	Oxidation (M); Formyl (N-term) [+27.99]
	ALBU_BOVIN	Albumin OS=Bos taurus OX=9913 GN=ALB PE=1 SV=4	1707	71244	885.417	2	0	71.72	MPCTEDYLSLILNR	Nitro (Y) [+44.99]
	ALBU_BOVIN	Albumin OS=Bos taurus OX=9913 GN=ALB PE=1 SV=4	1707	71244	899.431	2	0	58.84	MPCTEDYLSLILNR	Oxidation (M); Carbamidomethyl (N-term) [+57.02]
	ALBU_BOVIN	Albumin OS=Bos taurus OX=9913 GN=ALB PE=1 SV=4	1707	71244	905.926	2	0	42.84	MPCTEDYLSLILNR	Nethylmaleimide+water (C) [+143.06]
	ALBU_BOVIN	Albumin OS=Bos taurus OX=9913 GN=ALB PE=1 SV=4	1707	71244	906.375	2	1	53.08	CCAADDKEACFAVEGPK	2 Dehydro (C) [-1.01]
	ALBU_BOVIN	Albumin OS=Bos taurus OX=9913 GN=ALB PE=1 SV=4	1707	71244	951.439	2	1	45.78	NECFLSHKDDSPDLPK
	ALBU_BOVIN	Albumin OS=Bos taurus OX=9913 GN=ALB PE=1 SV=4	1707	71244	951.439	2	1	54.48	NECFLSHKDDSPDLPK
	ALBU_BOVIN	Albumin OS=Bos taurus OX=9913 GN=ALB PE=1 SV=4	1707	71244	954.464	2	0	64.97	LFTFHADICTLPDTEK
	ALBU_BOVIN	Albumin OS=Bos taurus OX=9913 GN=ALB PE=1 SV=4	1707	71244	954.464	2	0	31.26	LFTFHADICTLPDTEK
	ALBU_BOVIN	Albumin OS=Bos taurus OX=9913 GN=ALB PE=1 SV=4	1707	71244	954.464	2	0	43.93	LFTFHADICTLPDTEK
	ALBU_BOVIN	Albumin OS=Bos taurus OX=9913 GN=ALB PE=1 SV=4	1707	71244	955.889	2	1	68.79	CCAADDKEACFAVEGPK	Ammonia-loss (N-term C) [-17.03]
	ALBU_BOVIN	Albumin OS=Bos taurus OX=9913 GN=ALB PE=1 SV=4	1707	71244	1246.63	2	0	28.78	GLVLIAFSQYLQQCPFDEHVK
	ALBU_BOVIN	Albumin OS=Bos taurus OX=9913 GN=ALB PE=1 SV=4	1707	71244	1246.63	2	0	48.87	GLVLIAFSQYLQQCPFDEHVK
	ALBU_BOVIN	Albumin OS=Bos taurus OX=9913 GN=ALB PE=1 SV=4	1707	71244	1246.63	2	0	37.8	GLVLIAFSQYLQQCPFDEHVK
	ALBU_BOVIN	Albumin OS=Bos taurus OX=9913 GN=ALB PE=1 SV=4	1707	71244	1254.6	2	0	48.84	GLVLIAFSQYLQQCPFDEHVK	Oxidation (V) [+15.99]
	ALBU_BOVIN	Albumin OS=Bos taurus OX=9913 GN=ALB PE=1 SV=4	1707	71244	1254.62	2	0	48.44	GLVLIAFSQYLQQCPFDEHVK	Oxidation (S) [+15.99]
2	GPMI_ONCVO	2,3-bisphosphoglycerate-independent phosphoglycerate mutase OS=Onchocerca volvulus OX=6282 GN=ipgm-1 PE=1 SV=1	593	57864	549.301	2	0	42.25	AVEATDIAIGR	Dehydrated STED (DEST) [-18.01]
	GPMI_ONCVO	2,3-bisphosphoglycerate-independent phosphoglycerate mutase OS=Onchocerca volvulus OX=6282 GN=ipgm-1 PE=1 SV=1	593	57864	549.301	2	0	41.08	AVEATDIAIGR	Dehydrated STED (DEST) [-18.01]
	GPMI_ONCVO	2,3-bisphosphoglycerate-independent phosphoglycerate mutase OS=Onchocerca volvulus OX=6282 GN=ipgm-1 PE=1 SV=1	593	57864	558.307	2	0	59.97	AVEATDIAIGR
	GPMI_ONCVO	2,3-bisphosphoglycerate-independent phosphoglycerate mutase OS=Onchocerca volvulus OX=6282 GN=ipgm-1 PE=1 SV=1	593	57864	558.307	2	0	59.98	AVEATDIAIGR
	GPMI_ONCVO	2,3-bisphosphoglycerate-independent phosphoglycerate mutase OS=Onchocerca volvulus OX=6282 GN=ipgm-1 PE=1 SV=1	593	57864	558.307	2	0	59.44	AVEATDIAIGR
	GPMI_ONCVO	2,3-bisphosphoglycerate-independent phosphoglycerate mutase OS=Onchocerca volvulus OX=6282 GN=ipgm-1 PE=1 SV=1	593	57864	558.307	2	0	47.93	AVEATDIAIGR
	GPMI_ONCVO	2,3-bisphosphoglycerate-independent phosphoglycerate mutase OS=Onchocerca volvulus OX=6282 GN=ipgm-1 PE=1 SV=1	593	57864	608.861	2	1	61.05	TTIDKAIDVIK
	GPMI_ONCVO	2,3-bisphosphoglycerate-independent phosphoglycerate mutase OS=Onchocerca volvulus OX=6282 GN=ipgm-1 PE=1 SV=1	593	57864	636.257	2	0	33.46	EITECMGMER	Oxidation (M)
	GPMI_ONCVO	2,3-bisphosphoglycerate-independent phosphoglycerate mutase OS=Onchocerca volvulus OX=6282 GN=ipgm-1 PE=1 SV=1	593	57864	636.257	2	0	30.8	EITECMGMER	Oxidation (M)
	GPMI_ONCVO	2,3-bisphosphoglycerate-independent phosphoglycerate mutase OS=Onchocerca volvulus OX=6282 GN=ipgm-1 PE=1 SV=1	593	57864	657.315	2	0	32.27	DMQVIGMTQYK
	GPMI_ONCVO	2,3-bisphosphoglycerate-independent phosphoglycerate mutase OS=Onchocerca volvulus OX=6282 GN=ipgm-1 PE=1 SV=1	593	57864	665.312	2	0	38.9	DMQVIGMTQYK	Oxidation (M)
	GPMI_ONCVO	2,3-bisphosphoglycerate-independent phosphoglycerate mutase OS=Onchocerca volvulus OX=6282 GN=ipgm-1 PE=1 SV=1	593	57864	665.312	2	0	51.32	DMQVIGMTQYK	Oxidation (M)
	GPMI_ONCVO	2,3-bisphosphoglycerate-independent phosphoglycerate mutase OS=Onchocerca volvulus OX=6282 GN=ipgm-1 PE=1 SV=1	593	57864	723.868	2	0	48.7	EMALCDVAPTVLK
	GPMI_ONCVO	2,3-bisphosphoglycerate-independent phosphoglycerate mutase OS=Onchocerca volvulus OX=6282 GN=ipgm-1 PE=1 SV=1	593	57864	723.868	2	0	41.36	EMALCDVAPTVLK
	GPMI_ONCVO	2,3-bisphosphoglycerate-independent phosphoglycerate mutase OS=Onchocerca volvulus OX=6282 GN=ipgm-1 PE=1 SV=1	593	57864	752.379	2	0	59.35	EMALCDVAPTVLK	Carbamidomethyl (M) [+57.02]
	GPMI_ONCVO	2,3-bisphosphoglycerate-independent phosphoglycerate mutase OS=Onchocerca volvulus OX=6282 GN=ipgm-1 PE=1 SV=1	593	57864	752.379	2	0	59.69	EMALCDVAPTVLK	Carbamidomethyl (M) [+57.02]
	GPMI_ONCVO	2,3-bisphosphoglycerate-independent phosphoglycerate mutase OS=Onchocerca volvulus OX=6282 GN=ipgm-1 PE=1 SV=1	593	57864	808.4	2	0	58.85	YAHVTFFFNGGVEK
	GPMI_ONCVO	2,3-bisphosphoglycerate-independent phosphoglycerate mutase OS=Onchocerca volvulus OX=6282 GN=ipgm-1 PE=1 SV=1	593	57864	827.927	2	1	53.16	IRVCYDALIAGVGEK	Trioxidation (C) [+47.98]
	GPMI_ONCVO	2,3-bisphosphoglycerate-independent phosphoglycerate mutase OS=Onchocerca volvulus OX=6282 GN=ipgm-1 PE=1 SV=1	593	57864	888.452	2	0	32.59	VCLVVIDGWGISNESK
	GPMI_ONCVO	2,3-bisphosphoglycerate-independent phosphoglycerate mutase OS=Onchocerca volvulus OX=6282 GN=ipgm-1 PE=1 SV=1	593	57864	888.452	2	0	28.79	VCLVVIDGWGISNESK
	GPMI_ONCVO	2,3-bisphosphoglycerate-independent phosphoglycerate mutase OS=Onchocerca volvulus OX=6282 GN=ipgm-1 PE=1 SV=1	593	57864	888.917	2	0	62.54	NDYVLMVTADHGNAEK
	GPMI_ONCVO	2,3-bisphosphoglycerate-independent phosphoglycerate mutase OS=Onchocerca volvulus OX=6282 GN=ipgm-1 PE=1 SV=1	593	57864	888.917	2	0	77.78	NDYVLMVTADHGNAEK
	GPMI_ONCVO	2,3-bisphosphoglycerate-independent phosphoglycerate mutase OS=Onchocerca volvulus OX=6282 GN=ipgm-1 PE=1 SV=1	593	57864	896.913	2	0	73.63	NDYVLMVTADHGNAEK	Oxidation (M)
	GPMI_ONCVO	2,3-bisphosphoglycerate-independent phosphoglycerate mutase OS=Onchocerca volvulus OX=6282 GN=ipgm-1 PE=1 SV=1	593	57864	896.913	2	0	53.7	NDYVLMVTADHGNAEK	Oxidation (M)
	GPMI_ONCVO	2,3-bisphosphoglycerate-independent phosphoglycerate mutase OS=Onchocerca volvulus OX=6282 GN=ipgm-1 PE=1 SV=1	593	57864	912.937	2	0	59.98	VATYDLEPAMSSAGVADK
	GPMI_ONCVO	2,3-bisphosphoglycerate-independent phosphoglycerate mutase OS=Onchocerca volvulus OX=6282 GN=ipgm-1 PE=1 SV=1	593	57864	912.937	2	0	27.05	VATYDLEPAMSSAGVADK
	GPMI_ONCVO	2,3-bisphosphoglycerate-independent phosphoglycerate mutase OS=Onchocerca volvulus OX=6282 GN=ipgm-1 PE=1 SV=1	593	57864	920.935	2	0	65.47	VATYDLEPAMSSAGVADK	Oxidation (M)
	GPMI_ONCVO	2,3-bisphosphoglycerate-independent phosphoglycerate mutase OS=Onchocerca volvulus OX=6282 GN=ipgm-1 PE=1 SV=1	593	57864	920.935	2	0	34.68	VATYDLEPAMSSAGVADK	Oxidation (M)
	GPMI_ONCVO	2,3-bisphosphoglycerate-independent phosphoglycerate mutase OS=Onchocerca volvulus OX=6282 GN=ipgm-1 PE=1 SV=1	593	57864	941.451	2	0	49.82	VATYDLEPAMSSAGVADK	Carbamidomethyl (N-term) [+57.02]
	GPMI_ONCVO	2,3-bisphosphoglycerate-independent phosphoglycerate mutase OS=Onchocerca volvulus OX=6282 GN=ipgm-1 PE=1 SV=1	593	57864	941.451	2	0	44.5	VATYDLEPAMSSAGVADK	Carbamidomethyl (N-term) [+57.02]
	GPMI_ONCVO	2,3-bisphosphoglycerate-independent phosphoglycerate mutase OS=Onchocerca volvulus OX=6282 GN=ipgm-1 PE=1 SV=1	593	57864	952.961	2	1	69.3	KNDYVLMVTADHGNAEK
	GPMI_ONCVO	2,3-bisphosphoglycerate-independent phosphoglycerate mutase OS=Onchocerca volvulus OX=6282 GN=ipgm-1 PE=1 SV=1	593	57864	952.961	2	1	60.25	KNDYVLMVTADHGNAEK
	GPMI_ONCVO	2,3-bisphosphoglycerate-independent phosphoglycerate mutase OS=Onchocerca volvulus OX=6282 GN=ipgm-1 PE=1 SV=1	593	57864	986.972	2	0	34.5	HTAHTCNLVPFTCSSLK
	GPMI_ONCVO	2,3-bisphosphoglycerate-independent phosphoglycerate mutase OS=Onchocerca volvulus OX=6282 GN=ipgm-1 PE=1 SV=1	593	57864	986.972	2	0	44.18	HTAHTCNLVPFTCSSLK
	GPMI_ONCVO	2,3-bisphosphoglycerate-independent phosphoglycerate mutase OS=Onchocerca volvulus OX=6282 GN=ipgm-1 PE=1 SV=1	593	57864	1017.47	2	0	48.85	TPVMDELCALNSHPIEAH
	GPMI_ONCVO	2,3-bisphosphoglycerate-independent phosphoglycerate mutase OS=Onchocerca volvulus OX=6282 GN=ipgm-1 PE=1 SV=1	593	57864	1063.04	2	1	28.93	YAKDETDEFLKPIILSDK
	GPMI_ONCVO	2,3-bisphosphoglycerate-independent phosphoglycerate mutase OS=Onchocerca volvulus OX=6282 GN=ipgm-1 PE=1 SV=1	593	57864	1063.06	2	1	48.63	YAKDETDEFLKPIILSDK
	GPMI_ONCVO	2,3-bisphosphoglycerate-independent phosphoglycerate mutase OS=Onchocerca volvulus OX=6282 GN=ipgm-1 PE=1 SV=1	593	57864	1446.67	2	1	42.77	AEFTFPALFPPESHKNVLAEWLSVK	Lys->Tyr (K) [+34.97]
3	GPMI_CAEEL	2,3-bisphosphoglycerate-independent phosphoglycerate mutase OS=Caenorhabditis elegans OX=6239 GN=ipgm-1 PE=1 SV=1	173	59758	816.393	2	0	46.61	VQNDDTIIFFDYR	Gln->Asn (Q) [-14.02]
	GPMI_CAEEL	2,3-bisphosphoglycerate-independent phosphoglycerate mutase OS=Caenorhabditis elegans OX=6239 GN=ipgm-1 PE=1 SV=1	173	59758	816.393	2	0	48.72	VQNDDTIIFFDYR	Gln->Asn (Q) [-14.02]
	GPMI_CAEEL	2,3-bisphosphoglycerate-independent phosphoglycerate mutase OS=Caenorhabditis elegans OX=6239 GN=ipgm-1 PE=1 SV=1	173	59758	823.399	2	0	66.66	VQNDDTIIFFDYR
	GPMI_CAEEL	2,3-bisphosphoglycerate-independent phosphoglycerate mutase OS=Caenorhabditis elegans OX=6239 GN=ipgm-1 PE=1 SV=1	173	59758	823.399	2	0	53.11	VQNDDTIIFFDYR
	GPMI_CAEEL	2,3-bisphosphoglycerate-independent phosphoglycerate mutase OS=Caenorhabditis elegans OX=6239 GN=ipgm-1 PE=1 SV=1	173	59758	1106.05	2	0	39.85	DTSPNSGVGFLEQTLEFLEK
	GPMI_CAEEL	2,3-bisphosphoglycerate-independent phosphoglycerate mutase OS=Caenorhabditis elegans OX=6239 GN=ipgm-1 PE=1 SV=1	173	59758	1332.66	2	0	36.21	INVAYEAMIGGVGETSDEAGVVEVVR
	GPMI_CAEEL	2,3-bisphosphoglycerate-independent phosphoglycerate mutase OS=Caenorhabditis elegans OX=6239 GN=ipgm-1 PE=1 SV=1	173	59758	1332.66	2	0	50.73	INVAYEAMIGGVGETSDEAGVVEVVR
	GPMI_CAEEL	2,3-bisphosphoglycerate-independent phosphoglycerate mutase OS=Caenorhabditis elegans OX=6239 GN=ipgm-1 PE=1 SV=1	173	59758	1332.66	2	0	53.55	INVAYEAMIGGVGETSDEAGVVEVVR
	GPMI_CAEEL	2,3-bisphosphoglycerate-independent phosphoglycerate mutase OS=Caenorhabditis elegans OX=6239 GN=ipgm-1 PE=1 SV=1	173	59758	1340.65	2	0	30.42	INVAYEAMIGGVGETSDEAGVVEVVR	Oxidation (M)
	GPMI_CAEEL	2,3-bisphosphoglycerate-independent phosphoglycerate mutase OS=Caenorhabditis elegans OX=6239 GN=ipgm-1 PE=1 SV=1	173	59758	1340.67	2	0	49.41	INVAYEAMIGGVGETSDEAGVVEVVR	Oxidation (M)
